# Supplementary material for: Functional and genetic determinants of mutation rate variability in regulatory elements of cancer genomes
Source: Genome Biol. 2021 May 3;22:133. doi: 10.1186/s13059-021-02318-x (PMC8091793; doi:10.1186/s13059-021-02318-x)
Supplement: Supplementary file 2 — Additional file 2: Table S1A. Description of the open-chromatin sites of primary tumours and related normal tissues used in the analysis. Table S1B. Localised mutation frequencies in three classes of genomic sites across total mutations and subsets of mutations (total mutations, SBS signatures, ref./alt pairs). Table S1C. Localised mutation frequencies in TSSs and open-chromatin sites binned by mRNA abundance of target genes in matching tumour transcriptomes.Table S1D. Biological processes and molecular pathways with elevated mutation frequencies in TSSs. Table S1E. Localised mutation frequencies in CTCF sites grouped by conservation of CTCF binding in multiple cell lines. Table S1F. Localised mutation frequencies in CTCF sites grouped by motif presence and conservation of CTCF binding in multiple cell lines. Table S1G. List of hypermutated CTCF sites with constitutive binding and motifs (GRCh37). Table S1H. Interactions of genetic features (driver mutations, CNAs, genomic instability) and localised mutation frequencies. Table S1I. Genes in the identified CNA regions for which mRNA abundance increase is associated with copy number amplifications. [file 13059_2021_2318_MOESM2_ESM.xlsx]

## Sheet: Supplemetary Table S1 - summary
Table S1A	Description of the open-chromatin sites of primary tumors and related normal tissues used in the analysis.
Table S1B	Localised mutation frequencies in three classes of genomic sites across total mutations and subsets of mutations (total mutations, SBS signatures, ref/alt pairs).
Table S1C	Localised mutation frequencies in TSSs and open-chromatin sites binned by mRNA abundance of target genes in matching tumor transcriptomes.
Table S1D	Biological processes and molecular pathways with elevated mutation frequencies in TSSs.
Table S1E	Localised mutation frequencies in CTCF sites grouped by conservation of CTCF binding in multiple cell lines.
Table S1F	Localised mutation frequencies in CTCF sites grouped by motif presence and conservation of CTCF binding in multiple cell lines.
Table S1G	List of hypermutated CTCF sites with constitutive binding and motif (GRCh37).
Table S1H	Interactions of genetic features (driver mutations, CNAs, genomic instability) and localised mutation frequencies.
Table S1I	Genes in the identified CNA regions for which mRNA abundance increase is associated with copy number amplifications.

## Sheet: S1A, open-chromatin sites
cancer_type	n_sites	source	annotation	comment
Biliary-AdenoCA	42664	TCGA	CHOL
Bone-Leiomyo	130446	Roadmap	E129-DNase.imputed.narrowPeak.bed.nPk.gz	Osteoblast Primary Cells
Bone-Osteosarc	130446	Roadmap	E129-DNase.imputed.narrowPeak.bed.nPk.gz	Osteoblast Primary Cells
Breast-AdenoCa	176871	TCGA	BRCA
CNS-GBM	52895	TCGA	GBM
CNS-Medullo	353309	Roadmap	E081-DNase.macs2.narrowPeak.gz	Fetal brain male
CNS-PiloAstro	57549	TCGA	LGG
ColoRect-AdenoCA	92788	TCGA	COAD
Eso-AdenoCa	95262	TCGA	ESCA
Head-SCC	66525	TCGA	HNSC
Kidney-ChRCC	66159	TCGA	KIRC
Kidney-RCC	66159	TCGA	KIRC
Liver-HCC	88753	TCGA	LIHC
Lung-AdenoCA	105580	TCGA	LUAD
Lung-SCC	87705	TCGA	LUSC
Lymph-BNHL	231336	Roadmap	E116-DNase.macs2.narrowPeak.gz	GM12878 Lymphoblastoid Cells
Lymph-CLL	75018	Roadmap	E115-DNase.imputed.narrowPeak.bed.nPk.gz	Dnd41_TCell_Leukemia (acute lymphoblastic leukemia)
Ovary-AdenoCA	440520	Roadmap	E097-DNase.macs2.narrowPeak.gz	Ovary
PANCANCER	500183	TCGA	TCGA-ATAC_PanCancer_PeakSet.txt
Panc-AdenoCA	299085	Roadmap	E098-DNase.macs2.narrowPeak.gz	Pancreas
Panc-Endocrine	58921	Roadmap	E087-DNase.imputed.narrowPeak.bed.nPk.gz	Pancreatic Islets
Prost-AdenoCA	84374	TCGA	PRAD
Skin-Melanoma	76538	TCGA	SKCM
Stomach-AdenoCA	90611	TCGA	STAD
Thy-AdenoCA	69413	TCGA	THCA
Uterus-AdenoCA	75748	TCGA	UCEC

## Sheet: S1B, RM2 all sites
site_type	cancer_type	mut_class	mut_type	FDR	FC	obs_mut	exp_mut	exp_mut_lo	exp_mut_hi	n_sites_tested	window_size
ATAC	Prost-AdenoCA	total_muts	total_muts	9.76267e-81	1.2909	4476	3496	3337.97	3646.03	84374	100
ATAC	Prost-AdenoCA	mut_signature	SBS40	1.83597e-67	1.37165	2309	1679	1586.97	1773.05	84374	100
ATAC	Liver-HCC	total_muts	total_muts	1.42886e-50	1.11002	19058	17361	17031.9	17694	88753	100
ATAC	Liver-HCC	mut_signature	SBS5	1.48596e-44	1.12306	12490	11169.5	10923	11427	88753	100
ATAC	Prost-AdenoCA	mut_strand	c	1.98724e-43	1.309	2015	1534	1443.97	1617	84374	100
ATAC	Prost-AdenoCA	mut_strand	w	2.05654e-40	1.29472	2012	1554	1471	1635.08	84374	100
TSS	PANCANCER	total_muts	total_muts	1.6822e-37	1.07338	37518	35208.5	34623.9	35817	37309	100
ATAC	Liver-HCC	ref_alt	C_G	3.30917e-34	1.27646	2435	1899	1777.92	2033.03	88753	100
ATAC	Breast-AdenoCa	total_muts	total_muts	1.70936e-33	1.08412	20464	19086.5	18719	19450.2	176871	100
CTCF	PANCANCER	ref_alt	T_G	9.69269e-33	1.24973	3582	2791	2631	2967.05	119464	25
CTCF	Liver-HCC	ref_alt	T_G	1.30241e-30	1.46371	726	496	444	548	119464	25
ATAC	Prost-AdenoCA	ref_alt	C_G	2.65755e-29	1.45889	767	523	471	584	84374	100
ATAC	Liver-HCC	mut_strand	w	5.34035e-29	1.11404	8684	7817.5	7618.93	7999	88753	100
ATAC	Liver-HCC	mut_strand	c	6.52811e-27	1.11349	8666	7816	7628.93	8031.02	88753	100
CTCF	Eso-AdenoCa	ref_alt	T_G	6.04336e-25	1.56485	747	478	396.975	577.075	119464	25
CTCF	PANCANCER	mut_signature	SBS17b	1.65105e-24	1.48263	756	518	429	638.075	119464	25
ATAC	Breast-AdenoCa	mut_signature	SBS3	1.16648e-23	1.11791	6409	5733	5576	5889	176871	100
TSS	PANCANCER	mut_strand	c	1.31283e-23	1.07637	17488	16316	15970	16643	37309	100
CTCF	PANCANCER	total_muts	total_muts	2.23897e-23	1.05744	42936	41493.5	40759.9	42223.3	119464	25
ATAC	Prost-AdenoCA	mut_signature	SBS5	8.09957e-23	1.27862	1220	956.5	893	1020.02	84374	100
ATAC	Breast-AdenoCa	mut_signature	SBS5	1.51219e-22	1.12317	5466	4895.5	4747	5043.02	176871	100
TSS	PANCANCER	mut_signature	SBS3	1.73721e-21	1.14231	3594	3148	3029.93	3257.03	37309	100
ATAC	Prost-AdenoCA	ref_alt	T_G	2.49909e-21	1.4225	568	400	356.975	446	84374	100
CTCF	Eso-AdenoCa	mut_signature	SBS17b	3.73764e-20	1.55873	483	315	249	395	119464	25
CTCF	Eso-AdenoCa	total_muts	total_muts	6.03688e-20	1.17208	3317	2833	2697.97	2973	119464	25
ATAC	PANCANCER	ref_alt	C_G	1.15089e-19	1.06039	83386	81302	79419.9	83054.1	500183	100
ATAC	Breast-AdenoCa	mut_strand	c	1.8544e-19	1.08846	9485	8795	8593.85	9008.02	176871	100
ATAC	Breast-AdenoCa	ref_alt	C_G	2.52424e-19	1.14763	5243	4755	4539.98	4989	176871	100
ATAC	Prost-AdenoCA	ref_alt	T_A	4.48819e-19	1.43112	571	392	347.975	445	84374	100
TSS	PANCANCER	mut_strand	w	2.97663e-18	1.06859	17423	16402	16056	16753.2	37309	100
TSS	Ovary-AdenoCA	total_muts	total_muts	3.17623e-18	1.1542	2545	2205	2114.97	2292.03	37309	100
ATAC	Kidney-RCC	total_muts	total_muts	3.62416e-18	1.10126	5936	5392	5242	5536.02	66159	100
CTCF	PANCANCER	mut_strand	w	2.29834e-17	1.06543	20287	19158	18744.8	19551	119464	25
ATAC	Kidney-RCC	mut_signature	SBS40	1.01603e-16	1.11637	4273	3824	3699.95	3946.03	66159	100
TSS	PANCANCER	mut_signature	SBS7a	1.1073e-15	1.20289	2135	1767	1635.95	1917.05	37309	100
TSS	Skin-Melanoma	ref_alt	C_T	1.42585e-15	1.18985	2631	2207	2059	2356.03	37309	100
CTCF	PANCANCER	mut_signature	SBS17a	1.80206e-15	1.4497	489	338	283	401	119464	25
ATAC	Breast-AdenoCa	mut_strand	w	6.89156e-15	1.07816	9443	8841	8638.95	9053.02	176871	100
CTCF	Eso-AdenoCa	ref_alt	T_C	8.76538e-15	1.38149	621	443	389	502.05	119464	25
TSS	Skin-Melanoma	mut_signature	SBS7a	1.05534e-14	1.20543	2135	1767	1617.97	1904.05	37309	100
TSS	Skin-Melanoma	total_muts	total_muts	3.59161e-14	1.15066	3323	2821	2660.93	2997.12	37309	100
ATAC	Lung-SCC	total_muts	total_muts	6.47119e-14	1.08193	8622	8019	7784.88	8233.05	87705	100
ATAC	PANCANCER	mut_signature	SBS7a	1.42445e-13	0.928067	31349	33566	32413.9	34752.1	500183	100
ATAC	Kidney-RCC	ref_alt	T_C	1.42445e-13	1.2138	1074	884	822.975	945	66159	100
TSS	PANCANCER	mut_signature	SBS5	2.43109e-13	1.06576	10127	9511.5	9300	9718.08	37309	100
ATAC	Liver-HCC	ref_alt	T_G	2.43109e-13	1.18443	1566	1323	1236	1402.03	88753	100
CTCF	Eso-AdenoCa	mut_signature	SBS17a	5.83846e-13	1.47489	324	219	179.975	261	119464	25
TSS	PANCANCER	ref_alt	C_G	9.24765e-13	1.09285	5577	5121	4947	5287.07	37309	100
CTCF	Stomach-AdenoCA	ref_alt	T_G	9.73365e-13	1.52632	232	152	125.975	182.025	119464	25
ATAC	Lung-SCC	ref_alt	C_G	1.04889e-12	1.17977	1799	1552	1451.92	1653	87705	100
CTCF	Liver-HCC	total_muts	total_muts	1.21825e-12	1.08415	6897	6440.5	6258	6642.05	119464	25
CTCF	Eso-AdenoCa	mut_strand	w	4.27793e-12	1.18948	1584	1293	1208.97	1388.1	119464	25
TSS	PANCANCER	mut_signature	SBS4	1.30727e-11	1.13101	2301	2038	1942.97	2136.03	37309	100
CTCF	Liver-HCC	mut_signature	SBS5	1.49401e-11	1.0977	4505	4125	3991.93	4277.02	119464	25
TSS	Ovary-AdenoCA	mut_strand	c	1.87188e-11	1.17925	1171	993	932	1056	37309	100
ATAC	Prost-AdenoCA	ref_alt	C_A	2.04861e-11	1.27716	577	451	409	495.025	84374	100
CTCF	PANCANCER	mut_signature	SBS3	5.4548e-11	1.09666	3794	3460.5	3334.95	3582	119464	25
CTCF	PANCANCER	ref_alt	T_C	5.4548e-11	1.09584	5699	5170	4974.77	5360.02	119464	25
CTCF	Stomach-AdenoCA	total_muts	total_muts	6.2187e-11	1.16276	1527	1321	1247	1395	119464	25
ATAC	Kidney-RCC	mut_strand	w	6.62103e-11	1.11907	2548	2276	2190.97	2370.03	66159	100
ATAC	Lung-SCC	mut_strand	w	9.95121e-11	1.09945	4201	3831	3689.97	3977.1	87705	100
CTCF	PANCANCER	mut_strand	c	1.05774e-10	1.04985	19924	19119	18729	19525	119464	25
CTCF	Eso-AdenoCa	mut_strand	c	1.13122e-10	1.17306	1594	1329	1244	1417	119464	25
CTCF	PANCANCER	mut_signature	SBS5	1.67425e-10	1.05499	12492	11894	11663	12134	119464	25
TSS	PANCANCER	ref_alt	C_A	2.37759e-10	1.07862	6194	5743	5551.95	5918.05	37309	100
ATAC	Uterus-AdenoCA	mut_signature	SBS40	5.06353e-10	1.18453	1075	905	842.975	966	75748	100
TSS	Ovary-AdenoCA	mut_signature	SBS3	1.24367e-09	1.14503	1432	1248	1175.97	1324	37309	100
ATAC	Eso-AdenoCa	ref_alt	C_G	1.44637e-09	1.21056	880	729	676	795.025	95262	100
ATAC	Lung-SCC	mut_signature	SBS5	1.76966e-09	1.09088	4004	3686	3560.93	3812	87705	100
TSS	Panc-AdenoCA	total_muts	total_muts	3.60122e-09	1.10289	3107	2838	2719.97	2962	37309	100
TSS	Lung-SCC	total_muts	total_muts	3.83997e-09	1.09944	2962	2695	2587.97	2804.07	37309	100
TSS	Skin-Melanoma	mut_strand	c	5.14618e-09	1.16528	1565	1319	1215.97	1420	37309	100
ATAC	Kidney-RCC	mut_strand	c	5.51226e-09	1.10747	2535	2289	2193	2385.03	66159	100
TSS	Lung-AdenoCA	total_muts	total_muts	1.56796e-08	1.14032	1482	1297	1226.97	1368.05	37309	100
ATAC	Breast-AdenoCa	ref_alt	T_G	2.18827e-08	1.15597	1173	1013	950.975	1078.03	176871	100
CTCF	Liver-HCC	mut_strand	w	2.9832e-08	1.09402	3258	2978	2863	3100.03	119464	25
ATAC	PANCANCER	ref_alt	C_T	3.88827e-08	0.977482	232119	238366	235721	240999	500183	100
TSS	PANCANCER	ref_alt	C_T	4.08626e-08	1.05509	15824	15067	14690.7	15450	37309	100
ATAC	Breast-AdenoCa	ref_alt	T_A	4.08699e-08	1.15234	1355	1175	1099.97	1254.03	176871	100
ATAC	Prost-AdenoCA	ref_alt	T_C	4.54167e-08	1.22112	613	502	459	549	84374	100
TSS	Lung-AdenoCA	mut_strand	c	4.756e-08	1.19536	721	604	557	652	37309	100
ATAC	Lung-SCC	mut_signature	SBS4	4.89616e-08	1.09428	3319	3023	2902.97	3140.07	87705	100
TSS	Skin-Melanoma	mut_strand	w	5.54995e-08	1.15184	1523	1304	1209.92	1404.05	37309	100
ATAC	Liver-HCC	ref_alt	T_C	6.67665e-08	1.08067	4551	4221	4092.97	4371	88753	100
ATAC	Uterus-AdenoCA	total_muts	total_muts	1.14289e-07	1.09988	2634	2413	2307.97	2515.03	75748	100
TSS	Lung-AdenoCA	mut_signature	SBS4	1.25918e-07	1.1899	685	574	529	624.025	37309	100
CTCF	Panc-AdenoCA	ref_alt	T_G	1.40022e-07	1.34343	266	198	171	227.025	119464	25
CTCF	Stomach-AdenoCA	mut_strand	c	1.45366e-07	1.18522	716	602	553.975	651.025	119464	25
CTCF	Liver-HCC	mut_strand	c	1.48218e-07	1.08613	3239	2984	2857	3094	119464	25
CTCF	PANCANCER	ref_alt	T_A	2.22853e-07	1.09183	3230	2951	2824.93	3079.03	119464	25
CTCF	Stomach-AdenoCA	mut_signature	SBS17b	3.70389e-07	1.58209	104	67	50	87	119464	25
TSS	PANCANCER	ref_alt	T_C	3.74399e-07	1.08599	3504	3233	3112	3371	37309	100
ATAC	Liver-HCC	ref_alt	C_A	9.52235e-07	1.09112	2816	2590	2479.97	2701.03	88753	100
ATAC	Head-SCC	total_muts	total_muts	1.1059e-06	1.07504	3712	3465	3332.97	3583.05	66525	100
TSS	Lung-SCC	mut_strand	w	1.26644e-06	1.11941	1452	1298	1217	1367	37309	100
TSS	PANCANCER	mut_signature	SBS40	1.38456e-06	1.05269	7154	6804.5	6620.93	6983.02	37309	100
TSS	Breast-AdenoCa	total_muts	total_muts	1.47943e-06	1.07931	3257	3026	2917	3136	37309	100
CTCF	Eso-AdenoCa	mut_signature	SBS40	2.45916e-06	1.14943	999	870	808.975	930.025	119464	25
ATAC	Lung-AdenoCA	total_muts	total_muts	2.55795e-06	1.07254	4147	3887.5	3748	4028.03	105580	100
TSS	Ovary-AdenoCA	mut_strand	w	2.68965e-06	1.12886	1135	1005	944	1067.03	37309	100
TSS	Head-SCC	total_muts	total_muts	3.47715e-06	1.10561	1676	1515	1445.95	1595	37309	100
CTCF	Breast-AdenoCa	ref_alt	T_G	3.83555e-06	1.32275	251	189	161	217	119464	25
ATAC	Liver-HCC	mut_signature	SBS40	4.02116e-06	1.14477	942	822	768	876.025	88753	100
TSS	Panc-AdenoCA	mut_signature	SBS3	4.66034e-06	1.19901	486	404.5	364.975	446	37309	100
ATAC	Uterus-AdenoCA	ref_alt	C_G	5.87695e-06	1.18718	684	585	530.975	640.025	75748	100
CTCF	PANCANCER	mut_signature	SBS40	6.42708e-06	1.04988	8506	8130	7923.98	8324.05	119464	25
TSS	Skin-Melanoma	total_muts	indel	7.58746e-06	1.34286	235	175	133	218	37309	100
TSS	Lung-SCC	mut_signature	SBS4	9.23268e-06	1.11719	1285	1152	1086	1224	37309	100
ATAC	Liver-HCC	ref_alt	C_T	1.22756e-05	1.06417	4260	4005	3883	4139	88753	100
CTCF	Stomach-AdenoCA	ref_alt	T_C	1.27104e-05	1.30978	242	184	153.975	213	119464	25
TSS	PANCANCER	total_muts	indel	1.40631e-05	1.07645	2607	2420	2280.97	2561.05	37309	100
ATAC	Head-SCC	mut_signature	SBS5	1.68243e-05	1.12227	1107	985.5	926	1048	66525	100
TSS	Lung-AdenoCA	ref_alt	C_A	1.78618e-05	1.18421	495	418	378	461.025	37309	100
CTCF	Breast-AdenoCa	mut_signature	SBS3	1.95322e-05	1.11878	1191	1065	997.975	1124	119464	25
ATAC	Kidney-RCC	ref_alt	C_G	2.34556e-05	1.15372	728	631	586	683.05	66159	100
TSS	Lung-SCC	ref_alt	C_G	2.61385e-05	1.16891	607	521	472	565	37309	100
CTCF	Eso-AdenoCa	ref_alt	T_A	2.91675e-05	1.30141	231	177.5	150	205	119464	25
ATAC	Uterus-AdenoCA	mut_strand	w	2.91675e-05	1.12167	1178	1052	988.95	1119.05	75748	100
TSS	Breast-AdenoCa	mut_signature	SBS3	3.11758e-05	1.12318	1002	893	838	953	37309	100
ATAC	Lung-AdenoCA	mut_signature	SBS40	3.2078e-05	1.1457	779	679.5	626	732.025	105580	100
ATAC	Head-SCC	mut_strand	w	3.45577e-05	1.09464	1836	1680	1597.92	1762.03	66525	100
ATAC	Uterus-AdenoCA	ref_alt	T_G	3.81383e-05	1.38835	143	103	83	124.025	75748	100
TSS	Panc-AdenoCA	ref_alt	C_G	4.27478e-05	1.19444	431	360	322	400	37309	100
ATAC	Breast-AdenoCa	ref_alt	T_C	4.27478e-05	1.10031	1766	1610	1525.97	1692.03	176871	100
ATAC	Lung-AdenoCA	mut_strand	c	4.51574e-05	1.09151	1987	1825	1734.97	1926	105580	100
TSS	Panc-AdenoCA	ref_alt	C_A	4.91468e-05	1.18182	481	407	363	447.025	37309	100
TSS	Ovary-AdenoCA	ref_alt	C_T	5.0229e-05	1.13534	757	665	612.975	715	37309	100
TSS	Panc-AdenoCA	mut_strand	w	5.0229e-05	1.10645	1415	1287	1208.97	1368	37309	100
ATAC	PANCANCER	mut_signature	SBS12	5.85494e-05	0.953952	9943	10489	10195.8	10778	500183	100
ATAC	Stomach-AdenoCA	ref_alt	C_G	6.54097e-05	1.18296	472	399	361	439.025	90611	100
CTCF	Stomach-AdenoCA	mut_strand	w	6.56832e-05	1.15137	716	621	571	667	119464	25
ATAC	Lung-SCC	mut_strand	c	6.93686e-05	1.06455	3964	3741.5	3611.97	3880.03	87705	100
CTCF	Breast-AdenoCa	ref_alt	T_C	7.47068e-05	1.22028	349	286	251	321	119464	25
TSS	PANCANCER	mut_signature	SBS18	7.71691e-05	1.15217	584	506	464.975	549.05	37309	100
TSS	Panc-AdenoCA	mut_strand	c	8.45396e-05	1.10187	1413	1286	1205.97	1355.03	37309	100
CTCF	Stomach-AdenoCA	mut_signature	SBS5	0.000135136	1.18579	433	366	326.975	401.05	119464	25
ATAC	Lung-AdenoCA	ref_alt	T_C	0.000135136	1.20579	375	311	277.975	349	105580	100
ATAC	Uterus-AdenoCA	mut_strand	c	0.000135136	1.11016	1168	1053	987	1115	75748	100
TSS	Ovary-AdenoCA	ref_alt	C_G	0.000151019	1.16205	545	469	427.975	516	37309	100
ATAC	Kidney-RCC	mut_signature	SBS5	0.000163809	1.19118	405	340	304	375	66159	100
CTCF	Liver-HCC	mut_signature	SBS40	0.000176923	1.20161	372	310	276	344.025	119464	25
CTCF	Eso-AdenoCa	mut_signature	SBS3	0.000180372	1.31967	163	122	101	145	119464	25
ATAC	Prost-AdenoCA	ref_alt	C_T	0.000206065	1.11959	931	832	778	887.025	84374	100
ATAC	Thy-AdenoCA	total_muts	total_muts	0.000211244	1.17742	476	403	362	445.025	69413	100
CTCF	Eso-AdenoCa	mut_signature	SBS5	0.000219201	1.14706	663	578	530	630.05	119464	25
ATAC	Panc-AdenoCA	ref_alt	C_G	0.000231745	1.06588	3083	2899	2786	3014.05	299085	100
TSS	Ovary-AdenoCA	ref_alt	T_C	0.000232482	1.2343	256	207	179	237	37309	100
ATAC	PANCANCER	mut_signature	SBS5	0.000235217	1.0124	196282	197376	195204	199326	500183	100
ATAC	Head-SCC	ref_alt	C_G	0.000237412	1.126	968	873	810.975	934.025	66525	100
TSS	Lymph-BNHL	ref_alt	C_T	0.000250557	0.897436	875	975	913	1033	37309	100
CTCF	PANCANCER	total_muts	indel	0.000453168	0.916961	2725	2968.5	2785.97	3182	119464	25
TSS	Breast-AdenoCa	mut_strand	c	0.000468683	1.08368	1554	1434	1358.95	1511.03	37309	100
ATAC	Skin-Melanoma	mut_signature	SBS40	0.000508916	1.13249	718	634	586	687.025	76538	100
TSS	Lymph-BNHL	ref_alt	C_G	0.00053918	0.801688	190	237	205.975	268	37309	100
CTCF	Skin-Melanoma	ref_alt	C_T	0.000539843	1.08069	2428	2274	2164.95	2381	119464	25
CTCF	ColoRect-AdenoCA	ref_alt	T_G	0.000550775	1.38298	131	94	74	116	119464	25
ATAC	PANCANCER	total_muts	indel	0.000602343	0.943176	43441	46344.5	44064.8	48485.4	500183	100
ATAC	Stomach-AdenoCA	mut_signature	SBS5	0.000672069	1.10348	1045	947	893	1009.02	90611	100
CTCF	Lymph-BNHL	mut_signature	SBS17b	0.000724429	1.4717	78	53	37	72	119464	25
ATAC	PANCANCER	mut_signature	SBS36	0.000761263	0.924233	1568	1696	1614	1778	500183	100
TSS	PANCANCER	ref_alt	T_A	0.000878094	1.07762	2012	1868	1773	1958.03	37309	100
ATAC	Stomach-AdenoCA	total_muts	total_muts	0.000933493	1.05907	3275	3132	3014	3258.03	90611	100
TSS	Lymph-BNHL	total_muts	total_muts	0.000950358	0.93512	1987	2127	2035.95	2222.03	37309	100
ATAC	CNS-Medullo	ref_alt	C_G	0.00101533	1.13272	552	486	444.975	531	353309	100
TSS	PANCANCER	mut_signature	SBS7b	0.00109603	1.16987	366	312	275	351.05	37309	100
ATAC	PANCANCER	mut_signature	SBS40	0.00129567	1.01439	134173	133599	132203	135188	500183	100
CTCF	Liver-HCC	ref_alt	T_C	0.0013365	1.0831	1570	1444	1365	1529	119464	25
ATAC	Thy-AdenoCA	mut_strand	c	0.00148929	1.23077	209	169	146	197	69413	100
ATAC	Breast-AdenoCa	total_muts	indel	0.00153532	1.08943	1536	1409	1314.92	1517	176871	100
ATAC	Lung-AdenoCA	mut_signature	SBS5	0.00154701	1.1153	770	689.5	637.975	740.05	105580	100
CTCF	Skin-Melanoma	total_muts	total_muts	0.00163213	1.06334	3166	2984	2858.95	3120.05	119464	25
ATAC	ColoRect-AdenoCA	ref_alt	C_G	0.00181282	1.17747	345	293	260.975	330	92788	100
CTCF	PANCANCER	mut_signature	SBS12	0.0018681	1.13004	619	546	497.975	595.025	119464	25
ATAC	PANCANCER	mut_signature	SBS1	0.00199465	0.962527	42403	44058.5	42609.2	45302.7	500183	100
TSS	Ovary-AdenoCA	mut_signature	SBS40	0.00213494	1.19431	253	211	181.975	240	37309	100
TSS	Eso-AdenoCa	total_muts	total_muts	0.00215604	1.06774	2518	2362	2238.97	2490.03	37309	100
TSS	PANCANCER	ref_alt	T_G	0.00218332	1.08384	1800	1658	1560	1762.03	37309	100
CTCF	Stomach-AdenoCA	mut_signature	SBS17a	0.00236095	1.47826	68	46	32	63	119464	25
TSS	Panc-Endocrine	total_muts	total_muts	0.00254614	1.13035	553	491	448	533.025	37309	100
TSS	Head-SCC	mut_strand	c	0.00260502	1.10456	787	712.5	657.975	760.025	37309	100
ATAC	Lung-AdenoCA	ref_alt	C_G	0.00266155	1.11886	704	631	579	686	105580	100
ATAC	PANCANCER	mut_signature	SBS3	0.00282537	1.01618	52615	51969.5	51373	52604.1	500183	100
TSS	Ovary-AdenoCA	ref_alt	T_A	0.00284383	1.24907	168	134.5	112	158	37309	100
TSS	Skin-Melanoma	mut_signature	SBS7b	0.00292208	1.17685	366	311	273.975	354.025	37309	100
ATAC	Lung-SCC	ref_alt	C_A	0.00293726	1.06688	2293	2138	2037.97	2243	87705	100
TSS	Lung-SCC	mut_strand	c	0.00309701	1.07803	1354	1256	1191	1324	37309	100
ATAC	Liver-HCC	mut_signature	SBS29	0.0031915	1.12037	604	540	494	587.025	88753	100
TSS	Lung-SCC	mut_signature	SBS5	0.00324355	1.08055	1263	1167	1100	1237	37309	100
CTCF	Panc-AdenoCA	total_muts	total_muts	0.00330234	1.05591	3127	2987	2873.97	3107.05	119464	25
TSS	Breast-AdenoCa	mut_strand	w	0.00354331	1.07491	1520	1415	1343	1489	37309	100
CTCF	Liver-HCC	mut_signature	SBS12	0.00376253	1.12736	599	530	480	578	119464	25
ATAC	ColoRect-AdenoCA	mut_signature	SBS40	0.00391776	1.08034	1264	1170	1103	1239	92788	100
CTCF	Skin-Melanoma	mut_strand	w	0.00393665	1.08257	1531	1417	1325	1503.05	119464	25
TSS	Panc-AdenoCA	mut_signature	SBS5	0.00404688	1.10691	673	608	557.975	662	37309	100
ATAC	PANCANCER	mut_signature	SBS9	0.00407942	0.953782	4592	4792.5	4603.9	4965.02	500183	100
TSS	Head-SCC	mut_strand	w	0.00412833	1.09899	816	742.5	688	796.025	37309	100
ATAC	Stomach-AdenoCA	mut_signature	SBS41	0.00412833	1.38462	73	52	38	68	90611	100
CTCF	PANCANCER	mut_signature	SBS7b	0.00440678	1.15447	355	307.5	273.975	344.025	119464	25
TSS	Lung-AdenoCA	ref_alt	C_T	0.00471002	1.13372	488	430	388	470.025	37309	100
CTCF	Skin-Melanoma	mut_signature	SBS7b	0.00506328	1.15309	355	307	273.975	344	119464	25
ATAC	Prost-AdenoCA	mut_signature	SBS3	0.00509384	1.29412	110	85	67	103	84374	100
ATAC	Liver-HCC	ref_alt	T_A	0.00541199	1.06952	1722	1611	1538	1690	88753	100
TSS	Panc-Endocrine	ref_alt	C_G	0.00611421	1.3125	84	64	49	79	37309	100
ATAC	Liver-HCC	mut_signature	SBS4	0.00656032	1.09178	918	839	785	899	88753	100
ATAC	Prost-AdenoCA	mut_signature	SBS18	0.00673133	1.34615	71	52	38	67	84374	100
ATAC	Thy-AdenoCA	mut_signature	SBS5	0.00714759	1.19474	227	190	166	217	69413	100
TSS	Thy-AdenoCA	mut_signature	SBS5	0.007253	1.27778	116	90	72	111.025	37309	100
ATAC	PANCANCER	mut_signature	SBS14	0.007601	1.21429	187	154	130	179	500183	100
ATAC	Kidney-RCC	ref_alt	C_A	0.0077509	1.08985	935	857	801.975	917	66159	100
ATAC	Lung-SCC	ref_alt	T_C	0.00806839	1.0871	986	907	846.975	968.025	87705	100
TSS	Breast-AdenoCa	ref_alt	T_C	0.0083314	1.17874	243	207	178	235	37309	100
TSS	Prost-AdenoCA	mut_signature	SBS40	0.0083314	1.12107	464	413	371	454.025	37309	100
ATAC	Kidney-ChRCC	mut_signature	SBS1	0.0083314	0.642857	27	42	30	55	66159	100
ATAC	Eso-AdenoCa	total_muts	total_muts	0.00877158	1.04048	6619	6547	6291.95	6820.02	95262	100
TSS	Lung-SCC	ref_alt	C_T	0.00946158	1.08993	812	745	692.975	800	37309	100
TSS	PANCANCER	mut_signature	SBS2	0.00974423	1.06636	1384	1296	1220.97	1367	37309	100
CTCF	Skin-Melanoma	mut_signature	SBS7a	0.00992884	1.06688	1955	1854	1757	1948.03	119464	25
ATAC	Stomach-AdenoCA	ref_alt	T_C	0.0100186	1.14778	461	406	362.975	454	90611	100
ATAC	Kidney-RCC	ref_alt	T_A	0.0100259	1.1085	614	553	509	600	66159	100
TSS	Stomach-AdenoCA	total_muts	total_muts	0.0102009	1.07984	1104	1027	961.975	1094	37309	100
TSS	Thy-AdenoCA	total_muts	total_muts	0.0105191	1.18919	221	185	161	216	37309	100
CTCF	Panc-AdenoCA	mut_strand	c	0.0105191	1.07069	1453	1358	1285	1432.03	119464	25
CTCF	Panc-AdenoCA	mut_signature	SBS3	0.0105191	1.12367	477	424.5	385	466	119464	25
CTCF	Lymph-BNHL	ref_alt	T_A	0.0108792	1.20115	209	174	150.975	199	119464	25
ATAC	Ovary-AdenoCA	ref_alt	C_G	0.0108792	1.03484	4837	4678	4537	4823.02	440520	100
ATAC	Breast-AdenoCa	ref_alt	C_A	0.0109741	1.05318	2607	2482	2380	2584.03	176871	100
TSS	Lymph-BNHL	mut_strand	c	0.0115439	0.923695	917	996	928.975	1059	37309	100
ATAC	Stomach-AdenoCA	mut_strand	w	0.0120584	1.06686	1498	1406	1330.97	1480.03	90611	100
TSS	Panc-Endocrine	mut_signature	SBS3	0.0124305	1.32258	82	62	48	79	37309	100
CTCF	Stomach-AdenoCA	mut_signature	SBS40	0.0134011	1.1713	253	216	188	245	119464	25
ATAC	Lung-AdenoCA	ref_alt	T_G	0.0134011	1.1962	189	158	133	184	105580	100
CTCF	PANCANCER	mut_signature	SBS18	0.0134625	1.09938	710	644	590	696	119464	25
ATAC	CNS-Medullo	ref_alt	T_G	0.0134625	1.15789	275	237.5	206	268	353309	100
ATAC	Head-SCC	mut_signature	SBS40	0.0135103	1.09205	741	679	628	732	66525	100
TSS	Breast-AdenoCa	ref_alt	T_G	0.013755	1.22137	160	131	109	155.025	37309	100
TSS	Panc-AdenoCA	mut_signature	SBS40	0.013755	1.08435	799	735	685	789.025	37309	100
TSS	Breast-AdenoCa	mut_signature	SBS5	0.0144043	1.09149	841	776	720.975	839.025	37309	100
TSS	Breast-AdenoCa	ref_alt	T_A	0.0144138	1.22222	154	126	106	149.025	37309	100
TSS	Stomach-AdenoCA	ref_alt	C_G	0.0144398	1.21186	144	118	97	139	37309	100
TSS	Ovary-AdenoCA	mut_signature	SBS5	0.0144664	1.18966	206	174	151	201	37309	100
CTCF	Panc-AdenoCA	mut_signature	SBS40	0.0148756	1.08344	883	815	757	873	119464	25
TSS	Head-SCC	ref_alt	C_T	0.0153815	1.09017	802	737.5	688	791	37309	100
TSS	Breast-AdenoCa	ref_alt	C_A	0.015816	1.11369	480	431	391.975	472.025	37309	100
TSS	Lymph-BNHL	mut_signature	SBS6	0.015816	0.819672	151	183	156.975	211	37309	100
CTCF	Panc-AdenoCA	total_muts	indel	0.0162181	0.86645	266	307	273.975	343.025	119464	25
TSS	Ovary-AdenoCA	mut_signature	SBS1	0.0163935	1.14348	264	230	203	260.025	37309	100
CTCF	Liver-HCC	ref_alt	T_A	0.0164816	1.09795	694	633	580	687	119464	25
ATAC	Head-SCC	ref_alt	T_G	0.0165105	1.24272	128	103	82	123.025	66525	100
TSS	Eso-AdenoCa	ref_alt	C_G	0.0170295	1.16087	266	230	200	259.025	37309	100
ATAC	Biliary-AdenoCA	ref_alt	C_T	0.0173401	0.836066	152	183	155	208.025	42664	100
CTCF	Uterus-AdenoCA	total_muts	indel	0.0174081	0.73913	68	92	69	118	119464	25
TSS	ColoRect-AdenoCA	mut_signature	SBS5	0.0174482	0.785714	88	112	91.975	133.025	37309	100
CTCF	Breast-AdenoCa	total_muts	total_muts	0.0180852	1.04088	3451	3314.5	3203	3432	119464	25
ATAC	PANCANCER	mut_signature	SBS18	0.0180852	0.97335	11107	11444.5	11104	11761.1	500183	100
TSS	Head-SCC	mut_signature	SBS5	0.018696	1.1078	484	436	397	479.025	37309	100
CTCF	PANCANCER	mut_signature	SBS7a	0.0187122	1.05735	1955	1857	1774.97	1949.03	119464	25
ATAC	Head-SCC	mut_strand	c	0.0187122	1.05959	1697	1611	1524.97	1698	66525	100
TSS	PANCANCER	mut_signature	SBS6	0.0187496	0.846154	199	234	204	266	37309	100
TSS	Ovary-AdenoCA	ref_alt	C_A	0.0189902	1.10698	477	430	389.975	467.025	37309	100
ATAC	Liver-HCC	mut_signature	SBS12	0.0206009	1.06306	1493	1403.5	1330	1476.03	88753	100
ATAC	Kidney-RCC	ref_alt	T_G	0.0211042	1.12105	426	380	340.95	421	66159	100
ATAC	Lymph-BNHL	mut_signature	SBS37	0.0220201	1.1138	460	413	372.975	455.025	231336	100
CTCF	ColoRect-AdenoCA	mut_signature	SBS40	0.0220201	1.10938	497	448	408	488.025	119464	25
ATAC	Thy-AdenoCA	ref_alt	C_T	0.0223807	1.17576	195	165	139.975	191	69413	100
CTCF	Panc-AdenoCA	mut_strand	w	0.0227519	1.06454	1408	1317	1249.97	1389	119464	25
ATAC	Lung-SCC	ref_alt	T_A	0.0230763	1.08754	776	714	662	766	87705	100
TSS	Lung-AdenoCA	mut_strand	w	0.0233881	1.08903	686	629	578.95	678	37309	100
ATAC	Prost-AdenoCA	total_muts	indel	0.0235221	1.13924	449	395	342	448	84374	100
TSS	Prost-AdenoCA	total_muts	total_muts	0.0237318	1.06767	995	931	869.975	988.05	37309	100
ATAC	Uterus-AdenoCA	mut_signature	SBS5	0.024372	1.11528	416	373	334	411	75748	100
ATAC	PANCANCER	mut_signature	SBS28	0.0244965	0.859438	213	249	220	282	500183	100
ATAC	Skin-Melanoma	ref_alt	C_G	0.0253126	1.13636	300	264	233	297	76538	100
CTCF	Lymph-BNHL	ref_alt	T_G	0.0256746	1.1417	283	247	215.975	277.025	119464	25
CTCF	Panc-AdenoCA	ref_alt	T_C	0.0268723	1.12821	394	351	316.975	388	119464	25
TSS	Lung-AdenoCA	ref_alt	C_G	0.0275178	1.14925	232	201	172.975	231	37309	100
ATAC	ColoRect-AdenoCA	ref_alt	T_C	0.0290012	1.13072	346	306	273.975	339.025	92788	100
CTCF	Lymph-BNHL	ref_alt	T_C	0.0302615	1.1261	384	341	303.975	379	119464	25
ATAC	Head-SCC	ref_alt	C_A	0.0311246	1.09959	530	482	437.975	523.025	66525	100
ATAC	ColoRect-AdenoCA	total_muts	total_muts	0.0312459	1.04735	2715	2629.5	2520	2738.05	92788	100
TSS	Prost-AdenoCA	ref_alt	C_G	0.031334	1.21495	130	107	87	129.025	37309	100
CTCF	Liver-HCC	total_muts	indel	0.031334	0.891111	400	450	399	498	119464	25
TSS	Prost-AdenoCA	mut_strand	c	0.0316584	1.10118	468	425	383.975	464	37309	100
CTCF	Breast-AdenoCa	mut_strand	c	0.0316584	1.05563	1632	1546	1472	1623	119464	25
CTCF	CNS-GBM	total_muts	indel	0.0319644	0.693878	34	49	36	63	119464	25
CTCF	Lung-AdenoCA	ref_alt	T_A	0.0332103	1.2069	140	116	97	136	119464	25
ATAC	Eso-AdenoCa	mut_signature	SBS5	0.0340018	1.06276	1497	1434	1352	1518.03	95262	100
TSS	Stomach-AdenoCA	mut_strand	c	0.0354033	1.09544	505	461	422	506	37309	100
CTCF	Lung-SCC	ref_alt	T_G	0.0354033	1.20388	125	103	83.975	124	119464	25
ATAC	PANCANCER	ref_alt	C_A	0.0355082	0.988885	107645	109314	107885	110678	500183	100
ATAC	PANCANCER	mut_signature	SBS15	0.0356415	0.821138	101	123	101	147	500183	100
ATAC	Stomach-AdenoCA	mut_signature	SBS40	0.0357422	1.09515	607	557	511	601.025	90611	100
TSS	PANCANCER	mut_signature	SBS17a	0.0359097	1.18182	169	143	119	169	37309	100
ATAC	Liver-HCC	mut_signature	SBS19	0.0365663	1.25676	93	74	57	92	88753	100
TSS	Panc-Endocrine	mut_strand	c	0.0396753	1.14035	259	228	199.975	257	37309	100
CTCF	Stomach-AdenoCA	ref_alt	C_A	0.0401937	1.14155	250	219	189.975	247	119464	25
TSS	Thy-AdenoCA	mut_strand	c	0.0404168	1.22989	108	87	68	107	37309	100
ATAC	Stomach-AdenoCA	mut_strand	c	0.0405001	1.05931	1517	1441.5	1364.97	1518.03	90611	100
TSS	Ovary-AdenoCA	total_muts	indel	0.0419795	1.1381	239	210	179.975	241	37309	100
ATAC	Head-SCC	ref_alt	C_T	0.0427088	1.05185	1492	1417.5	1340.95	1495	66525	100
CTCF	ColoRect-AdenoCA	ref_alt	T_A	0.0427088	1.28571	72	56	42	71	119464	25
TSS	Lung-AdenoCA	mut_signature	SBS13	0.0438419	1.26984	80	63	49	80	37309	100
CTCF	Panc-AdenoCA	mut_signature	SBS1	0.0440062	1.1048	508	458	413	511	119464	25
ATAC	ColoRect-AdenoCA	ref_alt	T_A	0.0441297	1.14976	238	207	177	238	92788	100
TSS	Eso-AdenoCa	mut_strand	w	0.0443255	1.06624	1167	1087	1011.98	1168	37309	100
TSS	Lymph-BNHL	mut_signature	SBS40	0.0443255	0.931579	707	760	708.975	815	37309	100
TSS	Stomach-AdenoCA	mut_signature	SBS5	0.048765	1.12313	300	268	239	300	37309	100
CTCF	Prost-AdenoCA	ref_alt	T_A	0.048765	1.26761	89	71	56	88	119464	25

## Sheet: S1C, RM2 mRNA bins
site_type	cancer_type	bin	FDR	FC	obs_mut	exp_mut	exp_mut_lo	exp_mut_hi	n_sites_tested	bin_no_low_high
TSS	PANCANCER	5	6.15671e-38	1.15256	5636	4890	4756.98	5033.02	4500	9.4;18;7100
TSS	PANCANCER	4	4.28846e-22	1.12289	5050	4500	4366.98	4635	4500	3.6;5.9;9.4
TSS	Skin-Melanoma	4	1.28323e-16	1.41067	540	375	324.975	429	4500	3.6;6.3;11
TSS	Skin-Melanoma	5	7.55371e-15	1.35351	562	413	370	468.025	4500	11;21;6200
TSS	PANCANCER	3	1.29551e-07	1.07537	5254	4889	4740.98	5057.02	4500	0.69;1.9;3.6
TSS	Ovary-AdenoCA	5	4.51561e-07	1.23989	460	371	333	412.025	4500	11;22;9000
TSS	Lung-AdenoCA	5	3.81648e-05	1.29972	231	178.5	153	206.025	4500	11;21;5100
TSS	Lung-SCC	5	4.37809e-05	1.19415	449	376	336	414	4500	11;22;5500
ATAC	Liver-HCC	2	0.000251419	1.13365	843	744.5	694	805	4500	0.022;0.15;0.65
TSS	Skin-Melanoma	3	0.000251419	1.2017	427	352	315	393.05	4500	0.53;1.7;3.6
TSS	Breast-AdenoCa	5	0.000251419	1.16082	563	485	444	529	4500	10;20;5700
ATAC	Liver-HCC	5	0.000748322	1.12383	841	751	699	809	4500	10;22;17000
ATAC	Prost-AdenoCA	3	0.00116585	1.26974	192	152	129	175	4500	0.88;2.1;4
ATAC	Liver-HCC	4	0.00146511	1.12219	798	712	658	764.025	4500	3.6;6.1;10
TSS	Panc-AdenoCA	3	0.00146577	1.16021	449	387	348.975	428.025	4500	1.1;2.5;4.3
TSS	Panc-AdenoCA	5	0.00171766	1.15152	457	396	359	435.025	4500	11;19;2000
ATAC	Prost-AdenoCA	2	0.0027953	1.2303	204	165	142.975	190	4500	0.039;0.23;0.88
TSS	Ovary-AdenoCA	4	0.00309239	1.15683	373	322	286	355.025	4500	4.1;6.7;11
TSS	Lung-AdenoCA	3	0.00322427	1.2191	217	178	153.975	207	4500	0.85;2.1;3.9
TSS	Ovary-AdenoCA	3	0.00344689	1.16556	351	302	270	335.025	4500	0.91;2.3;4.1
ATAC	Prost-AdenoCA	4	0.00373965	1.23529	189	153	130	178	4500	4;6.6;11
TSS	Panc-AdenoCA	4	0.00373965	1.151	404	351	315	390	4500	4.3;6.7;11
TSS	Lymph-BNHL	5	0.00438896	0.891971	607	685	629.95	741	4500	11;20;7900
ATAC	Liver-HCC	3	0.0056533	1.11111	768	693	643	748.025	4500	0.65;1.8;3.6
TSS	Lung-SCC	3	0.0056533	1.14731	404	353	317.975	392.025	4500	0.94;2.2;4.1
TSS	Head-SCC	5	0.00744106	1.17105	268	228	201	257	4500	11;22;4200
TSS	Stomach-AdenoCA	5	0.010174	1.23333	148	120	98	142	4500	11;21;14000
ATAC	Prost-AdenoCA	5	0.0123579	1.21678	173	143	120	167.025	4500	11;22;7100
TSS	Liver-HCC	5	0.0123579	1.11423	556	499	454	543	4500	10;22;17000
ATAC	Skin-Melanoma	1	0.0131561	1.15771	324	279	246.95	317	4500	0;0;0.02
ATAC	Kidney-RCC	1	0.0211819	1.13288	412	365	328.975	405.025	4500	0;0;0.033
ATAC	Skin-Melanoma	3	0.021217	1.15038	309	266	232.975	301.025	4500	0.53;1.7;3.6
TSS	Lung-AdenoCA	4	0.021278	1.18072	196	166	141	193	4500	3.9;6.4;11
ATAC	Lung-SCC	4	0.0224217	1.13937	327	287	255	324.025	4500	4.1;6.6;11
ATAC	Lung-SCC	5	0.0402258	1.12982	322	285	252.975	317	4500	11;22;5500
TSS	Uterus-AdenoCA	5	0.0464914	1.19492	141	118	98	140	4500	11;22;11000
ATAC	Skin-Melanoma	2	0.0464914	1.13359	298	262	229.975	296.025	4500	0.02;0.11;0.53
ATAC	Skin-Melanoma	4	0.0464914	1.13992	277	243	213.975	273.025	4500	3.6;6.3;11
TSS	Breast-AdenoCa	4	0.0464914	1.09865	491	446	406	486	4500	3.9;6.4;10
TSS	Head-SCC	4	0.0464914	1.14354	240	209	181	239	4500	3.8;6.5;11
ATAC	Prost-AdenoCA	1	0.050716	1.16981	186	159	135.975	184	4500	0;0;0.039
ATAC	Skin-Melanoma	5	0.0514574	1.13525	277	244	214	276	4500	11;21;6200
TSS	PANCANCER	2	0.0514574	1.03011	5354	5198	5042.98	5364	4500	0.032;0.17;0.69
TSS	Kidney-RCC	5	0.0514574	1.11765	323	289	255	323	4500	10;20;14000
TSS	Lung-SCC	4	0.0530911	1.10914	376	339	303	376	4500	4.1;6.6;11
ATAC	Kidney-RCC	5	0.0534366	1.10512	410	371	336	408.025	4500	10;20;14000
ATAC	Lung-SCC	2	0.0652191	1.10256	345	312	276	348.025	4500	0.051;0.26;0.94
ATAC	Breast-AdenoCa	1	0.0726087	1.08754	529	485.5	446.975	529	4500	0;0;0.033
ATAC	Liver-HCC	1	0.0726087	1.06536	816	765	709	815	4500	0;0;0.022
ATAC	Lung-AdenoCA	3	0.0831192	1.16935	145	124	105	148	4500	0.85;2.1;3.9
ATAC	Kidney-RCC	4	0.0855735	1.1018	369	334	301	371.025	4500	4;6.4;10
TSS	Ovary-AdenoCA	2	0.0870367	1.11228	316	285	251	319	4500	0.05;0.25;0.91
TSS	Prost-AdenoCA	5	0.09336	1.15556	156	135	114	159	4500	11;22;7100
ATAC	Head-SCC	3	0.09336	1.11349	260	233.5	202	261	4500	0.71;2;3.8
TSS	Bone-Leiomyo	5	0.104277	1.24528	66	53	40	67	4500	10;20;5000
ATAC	Head-SCC	4	0.111274	1.11255	258	231	204	263	4500	3.8;6.5;11
ATAC	Breast-AdenoCa	2	0.126519	1.07965	488	452	411	494.025	4500	0.033;0.19;0.78
TSS	Head-SCC	2	0.129787	1.1244	234	209	181	238	4500	0.029;0.16;0.7
ATAC	Lung-SCC	1	0.149606	1.08359	358	329	295	366	4500	0;0;0.051
ATAC	Kidney-RCC	2	0.149606	1.09143	381	350	316	385	4500	0.033;0.21;0.89
ATAC	Lung-AdenoCA	2	0.149606	1.1374	150	131	109	153	4500	0.038;0.22;0.85
ATAC	Breast-AdenoCa	3	0.149606	1.07301	485	452	409.95	494.025	4500	0.78;2.1;3.9
ATAC	Lung-SCC	3	0.149606	1.08591	319	291	257.975	326.025	4500	0.94;2.2;4.1
ATAC	Breast-AdenoCa	4	0.186719	1.06889	482	450	405	494	4500	3.9;6.4;10
ATAC	Kidney-RCC	3	0.187934	1.08023	377	349	315.975	384.025	4500	0.89;2.2;4
ATAC	Lung-AdenoCA	4	0.187934	1.13235	154	136	114	161	4500	3.9;6.4;11
ATAC	Breast-AdenoCa	5	0.201748	1.07188	506	473	429.975	518	4500	10;20;5700
ATAC	Stomach-AdenoCA	2	0.205537	1.12676	160	142	121.975	167	4500	0.049;0.25;0.92
ATAC	Head-SCC	5	0.211287	1.09778	247	225	198	256	4500	11;22;4200
ATAC	Head-SCC	1	0.238301	1.09013	255	233	204	265	4500	0;0;0.029
ATAC	Biliary-AdenoCA	1	0.249967	1.19048	51	42	31	55	3782	0;0;0.034
ATAC	Lung-AdenoCA	1	0.252358	1.11644	163	146	125	171	4500	0;0;0.038
ATAC	Stomach-AdenoCA	5	0.263904	1.12121	148	132	111	154	4500	11;21;14000
TSS	Breast-AdenoCa	3	0.275566	1.06323	454	427	388.975	469.025	4500	0.78;2.1;3.9
ATAC	Lymph-CLL	1	0.279764	1.20513	47	39	26	51	4500	0;0;9e-04
TSS	Lung-SCC	2	0.298879	1.06266	424	399	360.975	439.025	4500	0.051;0.26;0.94
TSS	Prost-AdenoCA	4	0.323228	1.10656	135	122	101.975	144	4500	4;6.6;11
ATAC	Uterus-AdenoCA	3	0.33574	1.10075	148	134	110	157.025	4500	0.8;2;3.6
ATAC	Lymph-BNHL	5	0.348963	1.07593	290	270	239	300	4500	11;20;7900
ATAC	Stomach-AdenoCA	3	0.387924	1.104	138	125	104	147	4500	0.92;2.3;4.3
ATAC	Stomach-AdenoCA	4	0.392466	1.10317	139	126	105	148	4500	4.3;6.8;11
ATAC	Uterus-AdenoCA	1	0.393077	1.10853	143	129	109	153	4500	0;0;0.048
TSS	Stomach-AdenoCA	4	0.393077	1.09544	132	120.5	99	143	4500	4.3;6.8;11
TSS	Bone-Leiomyo	1	0.408448	1.13559	67	59	45	75	4494	0;0;0.021
TSS	Ovary-AdenoCA	1	0.427563	1.04893	345	327	289.975	364	4500	0;0.0027;0.05
TSS	Lymph-BNHL	3	0.430708	0.925743	188	202	175	229	4500	0.6;1.8;3.8
TSS	Liver-HCC	1	0.447355	0.965882	821	850	801	907	4500	0;0;0.022
ATAC	Uterus-AdenoCA	2	0.45153	1.08759	149	137	114.975	159	4500	0.048;0.23;0.8
ATAC	ColoRect-AdenoCA	5	0.45153	1.1068	114	103	84	124	4500	11;23;13000
TSS	ColoRect-AdenoCA	2	0.45153	0.922581	144	155	131.975	180	4500	0.025;0.16;0.68
ATAC	PANCANCER	4	0.47936	1.01464	4503	4441	4309	4568.05	4500	3.6;5.9;9.4
TSS	Liver-HCC	3	0.47936	1.04139	480	459	419	500	4500	0.65;1.8;3.6
TSS	Stomach-AdenoCA	2	0.491849	1.07317	175	164	139	189	4500	0.049;0.25;0.92
TSS	CNS-GBM	3	0.491849	1.15217	53	46	33.975	61	4500	1.1;2.4;4.2
ATAC	PANCANCER	5	0.498737	1.01322	4486	4425	4305.98	4555.02	4500	9.4;18;7100
ATAC	Bone-Leiomyo	4	0.501309	0.884615	46	52	39	67	4500	3.6;6;10
ATAC	Lymph-BNHL	4	0.501309	1.0583	236	223	195	252	4500	3.8;6.8;11
ATAC	Uterus-AdenoCA	5	0.503197	1.07353	146	136	113	159	4500	11;22;11000
TSS	Bone-Leiomyo	2	0.503197	0.886364	39	44	33	59	4500	0.021;0.13;0.65
ATAC	ColoRect-AdenoCA	3	0.528893	1.08571	114	105	85.975	126	4500	0.68;1.8;3.7
TSS	Skin-Melanoma	1	0.528893	0.961606	552	573	518.975	626.025	4500	0;0;0.02
ATAC	Lung-AdenoCA	5	0.528893	1.07438	130	121	99	143	4500	11;21;5100
TSS	Head-SCC	3	0.528893	1.06736	205	193	166	221.025	4500	0.71;2;3.8
TSS	Prost-AdenoCA	3	0.528893	1.07463	144	134	111.975	156	4500	0.88;2.1;4
TSS	Liver-HCC	4	0.528893	1.0444	491	473	429.975	515	4500	3.6;6.1;10
TSS	ColoRect-AdenoCA	5	0.528893	1.08421	103	95	76	114	4500	11;23;13000
TSS	Bone-Leiomyo	4	0.579232	1.13043	52	46	34	62	4500	3.6;6;10
TSS	Liver-HCC	2	0.588166	1.03105	631	612	563	662.025	4500	0.022;0.15;0.65
ATAC	Head-SCC	2	0.588547	1.05263	240	228	200.975	262	4500	0.029;0.16;0.7
ATAC	Stomach-AdenoCA	1	0.602026	1.06923	139	130	108	152	4500	0;0.0035;0.049
ATAC	Biliary-AdenoCA	2	0.602026	1.12	56	50	38	65.025	4500	0.034;0.26;0.99
ATAC	ColoRect-AdenoCA	2	0.602026	0.924528	98	106	87	127.025	4500	0.025;0.16;0.68
ATAC	Lymph-BNHL	2	0.602026	0.955752	216	226	198	258.025	4500	0.024;0.14;0.6
TSS	Lymph-CLL	1	0.602026	0.903846	47	52	38	67	4500	0;0;9e-04
ATAC	Biliary-AdenoCA	4	0.602026	1.10204	54	49	34	63.025	4500	4.1;6.4;10
TSS	Lymph-CLL	2	0.602026	0.888889	32	36	24	48	4500	9e-04;0.027;0.17
TSS	Biliary-AdenoCA	3	0.602026	1.09804	56	51	38	65.025	4500	0.99;2.3;4.1
TSS	Lung-AdenoCA	1	0.611018	1.04819	261	249	217	283	4477	0;0;0.038
ATAC	PANCANCER	3	0.612361	1.00981	4739	4689	4550.95	4830.07	4500	0.69;1.9;3.6
TSS	PANCANCER	1	0.622425	0.989511	6162	6244.5	6067.93	6407.02	4500	0;0;0.032
ATAC	CNS-GBM	2	0.623	1.1	55	50	36	64	4500	0.051;0.3;1.1
ATAC	Uterus-AdenoCA	4	0.623	1.06716	143	134	112	159	4500	3.6;6.1;11
ATAC	CNS-GBM	3	0.631296	1.08036	61	56	41	71	4500	1.1;2.4;4.2
TSS	Lymph-CLL	5	0.631296	1.08696	50	46	33	58	4500	10;19;6500
ATAC	Lymph-BNHL	1	0.634727	0.962145	306	317	283	354	4500	0;0;0.024
TSS	Uterus-AdenoCA	1	0.645152	0.945736	122	129	108	151	4500	0;0;0.048
TSS	Panc-AdenoCA	1	0.645454	1.02616	511	497	457	541.025	4457	0;0;0.048
TSS	Lymph-BNHL	2	0.645454	0.962264	204	212	186	242.025	4500	0.024;0.14;0.6
TSS	ColoRect-AdenoCA	1	0.645454	1.0398	209	201	172	228.025	4500	0;0;0.025
TSS	Lymph-BNHL	4	0.645454	1.04717	221	212	184	241.025	4500	3.8;6.8;11
ATAC	Panc-AdenoCA	1	0.645791	1.03419	362	351	313	390	4500	0;0;0.048
TSS	Lymph-BNHL	1	0.645791	0.965517	280	290	257.975	323.025	4500	0;0;0.024
ATAC	Lymph-CLL	2	0.645791	1.07692	50	45.5	33	58	4500	9e-04;0.027;0.17
ATAC	Panc-AdenoCA	2	0.645791	0.966197	344	355	316	391	4500	0.048;0.3;1.1
ATAC	Lymph-CLL	3	0.645791	0.9125	37	40	29	54	4500	0.17;0.98;2.9
ATAC	CNS-GBM	4	0.645791	0.924528	49	53	40	68	4500	4.2;6.8;11
ATAC	ColoRect-AdenoCA	4	0.645791	1.0614	121	114	93	135.025	4500	3.7;6.3;11
ATAC	Panc-AdenoCA	4	0.645791	0.96793	333	343	309.975	381	4500	4.3;6.7;11
TSS	Stomach-AdenoCA	1	0.645791	0.966667	203	210	181	241	4500	0;0.0035;0.049
ATAC	Bone-Leiomyo	5	0.645791	1.11429	39	35	24	48	4500	10;20;5000
TSS	Stomach-AdenoCA	3	0.645791	1.05072	145	138	115.975	161	4500	0.92;2.3;4.3
TSS	CNS-GBM	4	0.645791	1.09524	46	42	29.975	56	4500	4.2;6.8;11
ATAC	PANCANCER	2	0.649961	1.00762	5021	4989.5	4850.95	5129	4500	0.032;0.17;0.69
ATAC	Ovary-AdenoCA	3	0.649961	0.967273	266	275	245	308	4500	0.91;2.3;4.1
ATAC	Panc-AdenoCA	3	0.649961	0.973607	331	341	305.975	379	4500	1.1;2.5;4.3
ATAC	Panc-AdenoCA	5	0.649961	1.03077	335	325	292	361.025	4500	11;19;2000
TSS	Kidney-RCC	2	0.649961	0.965909	256	264	234	296	4500	0.033;0.21;0.89
TSS	ColoRect-AdenoCA	3	0.649961	0.948454	92	97	77.975	119	4500	0.68;1.8;3.7
ATAC	Lymph-BNHL	3	0.65543	1.03721	223	215	187.975	245	4500	0.6;1.8;3.8
ATAC	Ovary-AdenoCA	4	0.65543	1.03659	255	246	216	278	4500	4.1;6.7;11
ATAC	Ovary-AdenoCA	5	0.65543	0.968	242	250	220	281	4500	11;22;9000
ATAC	Bone-Leiomyo	3	0.660686	0.921053	35	38	27	51	4500	0.65;1.9;3.6
ATAC	PANCANCER	1	0.662502	0.99337	5306	5354.5	5199.98	5505.05	4500	0;0;0.032
ATAC	Bone-Leiomyo	2	0.662502	1.08333	52	48	36	63	4500	0.021;0.13;0.65
ATAC	CNS-GBM	5	0.662502	0.927273	51	55	40	69	4500	11;21;6400
TSS	Kidney-RCC	4	0.662502	1.02734	263	256	222	289.025	4500	4;6.4;10
ATAC	Ovary-AdenoCA	2	0.66355	0.971193	235	243	210	274.025	4500	0.05;0.25;0.91
TSS	Biliary-AdenoCA	4	0.664441	1.07895	41	38	26.975	51	4500	4.1;6.4;10
TSS	Biliary-AdenoCA	5	0.670069	0.95122	39	41	30	55	4500	10;19;15000
ATAC	Lymph-CLL	5	0.670334	0.921053	35	38	26	50	4500	10;19;6500
ATAC	Ovary-AdenoCA	1	0.675619	0.968992	250	258	226.975	289	4500	0;0.0027;0.05
TSS	Skin-Melanoma	2	0.675619	1.02228	413	404	367	442.025	4500	0.02;0.11;0.53
TSS	Panc-AdenoCA	2	0.68353	0.988506	429	435	395.975	477	4500	0.048;0.3;1.1
TSS	CNS-GBM	2	0.687789	1.0625	74	64	48	85	4500	0.051;0.3;1.1
ATAC	ColoRect-AdenoCA	1	0.699044	1.05505	115	109	90	133	4500	0;0;0.025
ATAC	Biliary-AdenoCA	3	0.699044	0.959184	47	49	36	64.025	4500	0.99;2.3;4.1
TSS	Prost-AdenoCA	2	0.699044	1.0315	132	127	106	150	4500	0.039;0.23;0.88
TSS	Uterus-AdenoCA	2	0.699044	0.953125	123	128	105	149.025	4500	0.048;0.23;0.8
TSS	Bone-Leiomyo	3	0.699044	1.05882	54	51	38	66	4500	0.65;1.9;3.6
TSS	ColoRect-AdenoCA	4	0.699044	0.967033	88	91	73.975	111	4500	3.7;6.3;11
ATAC	Biliary-AdenoCA	5	0.709052	1.04444	47	45	32	59	4500	10;19;15000
TSS	Breast-AdenoCa	2	0.709052	1.01961	415	408	370	448.025	4500	0.033;0.19;0.78
TSS	Uterus-AdenoCA	3	0.716263	1.0339	122	118	96.975	140	4500	0.8;2;3.6
TSS	Lung-AdenoCA	2	0.717625	0.974619	192	197	171	224	4500	0.038;0.22;0.85
TSS	Kidney-RCC	3	0.723242	1.02429	253	247	217	277	4500	0.89;2.2;4
ATAC	Bone-Leiomyo	1	0.730153	1.04082	51	49	36	63	4500	0;0;0.021
TSS	Prost-AdenoCA	1	0.736447	0.978873	139	142	121	166	4467	0;0;0.039
TSS	Uterus-AdenoCA	4	0.736447	1.02752	112	109	88	128	4500	3.6;6.1;11
ATAC	Lymph-CLL	4	0.745746	0.970588	33	34	23.975	46	4500	3;5.7;10
TSS	Biliary-AdenoCA	2	0.745746	0.962264	51	53	39	67.025	4500	0.034;0.26;0.99
TSS	Breast-AdenoCa	1	0.782157	0.983213	411	417	376	460	4500	0;0;0.033
TSS	Kidney-RCC	1	0.824309	0.987365	273	277	245	309	4500	0;0;0.033
TSS	Lung-SCC	1	0.909249	0.998155	542	542	498	587	4500	0;0;0.051
TSS	Head-SCC	1	0.938457	1.0082	244	244	213	276	4500	0;0;0.029
ATAC	CNS-GBM	1	0.951691	1.02273	45	44	32	57	3915	0;0;0.051
TSS	Biliary-AdenoCA	1	0.968446	1.01449	70	69	54	86	4500	0;0;0.034
TSS	CNS-GBM	1	0.968446	0.989899	98	99	79	119	4406	0;0;0.051

## Sheet: S1D, RM2 TSS pathways
site_type	cancer_type	pathway_ID	pw_name	FDR	FC	obs_mut	exp_mut	exp_mut_lo	exp_mut_hi	n_sites_tested	n_pathway_genes	window_size
TSS	Skin-Melanoma	GO_0006396	RNA processing	1.24881e-15	1.60947	276	169	137	205	1616	929	100
TSS	Skin-Melanoma	GO_0034660	ncRNA metabolic process	1.03891e-10	1.68605	146	86	63	109	779	471	100
TSS	Skin-Melanoma	GO_0034470	ncRNA processing	6.8808e-09	1.71429	121	70	52	90	606	377	100
TSS	Skin-Melanoma	GO_0042254	ribosome biogenesis	6.8808e-09	1.76786	101	56	40	76	451	294	100
TSS	Skin-Melanoma	GO_0016072	rRNA metabolic process	4.57188e-08	1.875	75	40	28	54	340	220	100
TSS	Skin-Melanoma	GO_0016071	mRNA metabolic process	4.75566e-08	1.46795	232	156	126.975	189.025	1626	860	100
TSS	Skin-Melanoma	GO_0006364	rRNA processing	1.28555e-07	1.82278	73	39.5	27	54	317	209	100
TSS	Skin-Melanoma	REAC_R_HSA_8953854	Metabolism of RNA	2.69932e-07	1.45802	194	131	104.975	159.025	1208	663	100
TSS	Skin-Melanoma	REAC_R_HSA_1640170	Cell Cycle	6.62798e-07	1.52727	171	110	85.975	137.025	1206	632	100
TSS	Skin-Melanoma	GO_0010608	posttranscriptional regulation of gene expression	6.74312e-07	1.47177	185	124	97	155	1153	837	100
TSS	Skin-Melanoma	GO_0043604	amide biosynthetic process	6.74312e-07	1.44056	207	143	119	173	1560	897	100
TSS	Skin-Melanoma	GO_0043043	peptide biosynthetic process	6.74312e-07	1.45238	185	126	100	152	1263	755	100
TSS	Skin-Melanoma	GO_0006397	mRNA processing	1.1106e-06	1.54878	127	82	63	103	938	517	100
TSS	Skin-Melanoma	GO_0006412	translation	1.17336e-06	1.46341	182	123	98	149	1213	730	100
TSS	Skin-Melanoma	GO_0022613	ribonucleoprotein complex biogenesis	1.86244e-06	1.55172	140	87	64	117	772	460	100
TSS	Skin-Melanoma	GO_0006518	peptide metabolic process	2.15139e-06	1.41549	204	142	115	172	1514	895	100
TSS	Skin-Melanoma	GO_0033365	protein localization to organelle	4.14251e-06	1.36735	273	196	163	231	1847	949	100
TSS	Skin-Melanoma	GO_0008380	RNA splicing	5.68741e-06	1.52857	108	70	52	89	812	439	100
TSS	Skin-Melanoma	REAC_R_HSA_72312	rRNA processing	1.69483e-05	1.65385	86	52	38	70	353	203	100
TSS	Skin-Melanoma	GO_0000956	nuclear-transcribed mRNA catabolic process	1.91535e-05	1.61905	87	52.5	37.975	70	416	211	100
TSS	Skin-Melanoma	GO_0006259	DNA metabolic process	3.73556e-05	1.35294	209	153	127	179	1745	930	100
TSS	Skin-Melanoma	GO_0072594	establishment of protein localization to organelle	8.1576e-05	1.39163	188	131.5	105	158.025	1097	565	100
TSS	Skin-Melanoma	GO_0032446	protein modification by small protein conjugation	0.000117306	1.37143	194	140	114.975	168	1694	922	100
TSS	Skin-Melanoma	REAC_R_HSA_72766	Translation	0.000117722	1.52308	100	65	48	84	542	292	100
TSS	Skin-Melanoma	GO_0000377	RNA splicing, via transesterification reactions with bulged adenosine as nucleophile	0.000158119	1.52632	87	57	41.975	73	646	348	100
TSS	Skin-Melanoma	GO_0000398	mRNA splicing, via spliceosome	0.000158119	1.52632	87	57	42	72.025	646	348	100
TSS	Skin-Melanoma	GO_0072599	establishment of protein localization to endoplasmic reticulum	0.000172723	1.71795	66	39	26	55	217	113	100
TSS	Skin-Melanoma	GO_0000375	RNA splicing, via transesterification reactions	0.000187775	1.53571	87	56	42	74	649	351	100
TSS	Skin-Melanoma	REAC_R_HSA_69278	Cell Cycle, Mitotic	0.000203565	1.45122	121	82	62	104	967	527	100
TSS	Skin-Melanoma	GO_0000184	nuclear-transcribed mRNA catabolic process, nonsense-mediated decay	0.000203565	1.65854	68	41	27	56.025	245	122	100
TSS	Skin-Melanoma	GO_0070972	protein localization to endoplasmic reticulum	0.000265725	1.63636	71	44	30	60	263	137	100
TSS	Skin-Melanoma	GO_1903047	mitotic cell cycle process	0.000289325	1.34694	205	147	117	179.025	1776	885	100
TSS	Skin-Melanoma	GO_0031047	gene silencing by RNA	0.000289325	1.61905	73	42	26.975	62	330	410	100
TSS	Skin-Melanoma	GO_0006091	generation of precursor metabolites and energy	0.000494805	1.41667	119	84	66.975	105	1026	543	100
TSS	Lymph-BNHL	REAC_R_HSA_3700989	Transcriptional Regulation by TP53	0.000520718	0.585714	41	70	54.975	88	751	361	100
TSS	Skin-Melanoma	REAC_R_HSA_9010553	Regulation of expression of SLITs and ROBOs	0.000525624	1.60417	76	48	35	64	335	171	100
TSS	Skin-Melanoma	GO_0006612	protein targeting to membrane	0.000558009	1.57143	78	49	35	67	397	195	100
TSS	Lymph-BNHL	GO_0051052	regulation of DNA metabolic process	0.00056342	0.553846	37	65	50	82	698	351	100
TSS	Skin-Melanoma	GO_0097190	apoptotic signaling pathway	0.000583984	1.36697	151	109	87	133	1301	609	100
TSS	Skin-Melanoma	REAC_R_HSA_975957	Nonsense Mediated Decay (NMD) enhanced by the Exon Junction Complex (EJC)	0.000583984	1.64103	64	39	26	55	234	116	100
TSS	Skin-Melanoma	REAC_R_HSA_927802	Nonsense-Mediated Decay (NMD)	0.000583984	1.61538	64	39	25	52	234	116	100
TSS	Skin-Melanoma	REAC_R_HSA_376176	Signaling by ROBO receptors	0.000583984	1.51923	79	52	37	68	438	217	100
TSS	Skin-Melanoma	REAC_R_HSA_8868773	rRNA processing in the nucleus and cytosol	0.000594792	1.5625	76	48	34	66	334	193	100
TSS	Skin-Melanoma	GO_0044257	cellular protein catabolic process	0.000594792	1.34109	175	129	106	157	1471	792	100
TSS	Skin-Melanoma	REAC_R_HSA_6791226	Major pathway of rRNA processing in the nucleolus and cytosol	0.000676996	1.59574	75	47	32	64	314	183	100
TSS	Skin-Melanoma	GO_0044772	mitotic cell cycle phase transition	0.000707176	1.3945	159	109	85	140	1204	595	100
TSS	Skin-Melanoma	GO_0030163	protein catabolic process	0.00072431	1.31507	194	146	120	173	1794	956	100
TSS	Skin-Melanoma	GO_0051603	proteolysis involved in cellular protein catabolic process	0.000774928	1.33871	168	124	97.975	151.025	1373	734	100
TSS	Lymph-BNHL	GO_0051053	negative regulation of DNA metabolic process	0.000801315	0.432432	16	37	25	49	217	122	100
TSS	Skin-Melanoma	GO_0044770	cell cycle phase transition	0.00088726	1.38793	166	116	88.975	147	1276	637	100
TSS	Skin-Melanoma	REAC_R_HSA_5663205	Infectious disease	0.000896399	1.43421	109	76	57	95	696	370	100
TSS	Skin-Melanoma	GO_0098813	nuclear chromosome segregation	0.000943865	1.56522	72	46	33	61.025	499	261	100
TSS	Skin-Melanoma	GO_0007059	chromosome segregation	0.00107365	1.5	85	56	40.975	75	636	321	100
TSS	Skin-Melanoma	GO_0006401	RNA catabolic process	0.00107734	1.39535	121	86	65	108	799	408	100
TSS	Skin-Melanoma	GO_0006974	cellular response to DNA damage stimulus	0.00107734	1.31783	171	129	106	154	1674	862	100
TSS	Skin-Melanoma	GO_0046700	heterocycle catabolic process	0.00107734	1.34483	157	116	93	140.025	1192	591	100
TSS	Skin-Melanoma	REAC_R_HSA_72203	Processing of Capped Intron-Containing Pre-mRNA	0.00107734	1.56098	64	41	28	54	434	238	100
TSS	Lung-SCC	REAC_R_HSA_68886	M Phase	0.00121083	1.51064	71	47	34	60	680	385	100
TSS	Skin-Melanoma	GO_0016567	protein ubiquitination	0.00123055	1.33333	170	126	100.975	151	1530	840	100
TSS	Head-SCC	GO_0072594	establishment of protein localization to organelle	0.00123058	1.4898	74	49	36	63	1097	565	100
TSS	Skin-Melanoma	GO_0034655	nucleobase-containing compound catabolic process	0.00124422	1.39252	149	107	86	133	1105	544	100
TSS	Ovary-AdenoCA	GO_0070925	organelle assembly	0.00125626	1.36	135	100	81	119	1571	841	100
TSS	Lung-AdenoCA	GO_0090407	organophosphate biosynthetic process	0.00127681	1.54545	68	44	31	57	1173	599	100
TSS	Lymph-BNHL	GO_0051338	regulation of transferase activity	0.00138876	0.68595	83	121	100	143	1955	981	100
TSS	Skin-Melanoma	GO_0006402	mRNA catabolic process	0.00151451	1.4125	114	80	60.975	101	740	371	100
TSS	Skin-Melanoma	REAC_R_HSA_168254	Influenza Infection	0.00157967	1.56098	64	41	26	57	288	152	100
TSS	Skin-Melanoma	GO_0080135	regulation of cellular response to stress	0.00157967	1.35398	155	113	91	138	1475	751	100
TSS	Skin-Melanoma	GO_1901361	organic cyclic compound catabolic process	0.00157967	1.33607	165	122	99	149	1283	638	100
TSS	Skin-Melanoma	GO_0044270	cellular nitrogen compound catabolic process	0.00157967	1.33913	155	115	93	141	1190	592	100
TSS	Lymph-BNHL	GO_0002262	myeloid cell homeostasis	0.00162514	0.489362	23	47	33	61	317	151	100
TSS	Skin-Melanoma	GO_0090150	establishment of protein localization to membrane	0.00162514	1.42667	108	75	55	96	683	330	100
TSS	Ovary-AdenoCA	GO_0016032	viral process	0.00162514	1.3	157	120	98.975	143	1693	832	100
TSS	Skin-Melanoma	GO_0034248	regulation of cellular amide metabolic process	0.00162777	1.41892	106	74	56	93	786	485	100
TSS	Skin-Melanoma	GO_0007005	mitochondrion organization	0.00162777	1.36	140	100	78	124	1019	530	100
TSS	Skin-Melanoma	GO_0019083	viral transcription	0.00169507	1.54167	73	48	35	65	333	178	100
TSS	Skin-Melanoma	GO_0031647	regulation of protein stability	0.00169507	1.47541	95	61	44.975	80.025	563	282	100
TSS	Skin-Melanoma	GO_0040029	regulation of gene expression, epigenetic	0.00169507	1.44882	95	63.5	47	82	630	555	100
TSS	Ovary-AdenoCA	GO_0044403	symbiotic process	0.00175977	1.312	164	125	105	148	1785	886	100
TSS	Lymph-BNHL	GO_0043902	positive regulation of multi-organism process	0.0018318	0.639535	55	86	68	105	1004	535	100
TSS	Panc-AdenoCA	GO_0006887	exocytosis	0.0019477	1.28767	188	146	125	169	1746	906	100
TSS	Skin-Melanoma	REAC_R_HSA_168255	Influenza Life Cycle	0.00196804	1.57317	64	41	28	56	275	142	100
TSS	Skin-Melanoma	REAC_R_HSA_68886	M Phase	0.00198261	1.45	89	60	43	79.025	680	385	100
TSS	Breast-AdenoCa	GO_0006396	RNA processing	0.00198261	1.26752	200	157	134	183	1616	929	100
TSS	Panc-AdenoCA	GO_0036230	granulocyte activation	0.00225459	1.36585	112	82	64	100.025	971	504	100
TSS	Ovary-AdenoCA	GO_0044419	interspecies interaction between organisms	0.0022588	1.29545	171	132	110	155	1864	936	100
TSS	Skin-Melanoma	GO_0006605	protein targeting	0.0022588	1.38462	126	91	70	115.025	846	428	100
TSS	Lymph-BNHL	GO_0007265	Ras protein signal transduction	0.00244539	0.571429	33	56	43	71	924	454	100
TSS	Skin-Melanoma	GO_0048285	organelle fission	0.00246374	1.40278	103	72	53	90.025	890	458	100
TSS	Ovary-AdenoCA	GO_0043604	amide biosynthetic process	0.00271578	1.33673	131	98	79	117	1560	897	100
TSS	Lymph-BNHL	GO_0006417	regulation of translation	0.00286547	0.568966	33	58	43	75	668	431	100
TSS	Skin-Melanoma	GO_0032259	methylation	0.00286547	1.46296	79	54	40	70	688	374	100
TSS	Skin-Melanoma	REAC_R_HSA_2408522	Selenoamino acid metabolism	0.00286547	1.54878	64	41	27	57	233	117	100
TSS	Skin-Melanoma	REAC_R_HSA_422475	Axon guidance	0.00289599	1.32039	138	103	82.975	126	1130	550	100
TSS	Skin-Melanoma	GO_0019439	aromatic compound catabolic process	0.00300562	1.31646	158	118.5	95	143	1231	607	100
TSS	Skin-Melanoma	GO_0000280	nuclear division	0.00304771	1.44444	92	63	48	83	797	414	100
TSS	Skin-Melanoma	GO_0015980	energy derivation by oxidation of organic compounds	0.00311319	1.48837	64	43	31	56	527	287	100
TSS	Skin-Melanoma	REAC_R_HSA_69620	Cell Cycle Checkpoints	0.00319413	1.51111	68	45	32	61	566	289	100
TSS	Skin-Melanoma	GO_0016458	gene silencing	0.00319413	1.45455	84	55	39	73	504	499	100
TSS	Panc-AdenoCA	GO_0030163	protein catabolic process	0.00323188	1.29371	182	143	116	169	1794	956	100
TSS	Skin-Melanoma	REAC_R_HSA_71291	Metabolism of amino acids and derivatives	0.00329225	1.40278	102	72	54.975	92	672	368	100
TSS	Lymph-BNHL	GO_0001959	regulation of cytokine-mediated signaling pathway	0.00333312	0.576923	30	52	39	66	344	177	100
TSS	Skin-Melanoma	GO_0032984	protein-containing complex disassembly	0.00333312	1.46296	82	54	38	73.025	618	330	100
TSS	Skin-Melanoma	GO_0007346	regulation of mitotic cell cycle	0.00333312	1.34862	152	109	85	134.025	1332	660	100
TSS	Lymph-BNHL	GO_1903706	regulation of hemopoiesis	0.00333312	0.729927	100	137	115	162	926	481	100
TSS	Panc-AdenoCA	GO_0042119	neutrophil activation	0.00353673	1.375	110	80	64	98	961	498	100
TSS	Panc-AdenoCA	GO_0006281	DNA repair	0.00353673	1.39474	105	76	60	95	1029	553	100
TSS	Skin-Melanoma	GO_0006417	regulation of translation	0.00353673	1.42188	93	64	46	83	668	431	100
TSS	Skin-Melanoma	GO_0044839	cell cycle G2/M phase transition	0.00353673	1.45098	75	51	36	68	579	274	100
TSS	Skin-Melanoma	REAC_R_HSA_72613	Eukaryotic Translation Initiation	0.00353673	1.53846	60	39	25	55	240	120	100
TSS	Skin-Melanoma	REAC_R_HSA_72737	Cap-dependent Translation Initiation	0.00353673	1.60526	60	38	25	54	240	120	100
TSS	Ovary-AdenoCA	GO_0016071	mRNA metabolic process	0.00353673	1.2931	151	116	95	136	1626	860	100
TSS	Lymph-BNHL	GO_1903039	positive regulation of leukocyte cell-cell adhesion	0.00356725	0.576923	30	52	39	67	460	221	100
TSS	Lymph-BNHL	GO_0060759	regulation of response to cytokine stimulus	0.00361723	0.576923	30	52	39	66	360	190	100
TSS	Panc-AdenoCA	GO_0002283	neutrophil activation involved in immune response	0.00372947	1.35443	108	79	62	98.025	943	487	100
TSS	Lymph-BNHL	GO_0043281	regulation of cysteine-type endopeptidase activity involved in apoptotic process	0.00379481	0.589286	34	56	43	72.025	470	219	100
TSS	Skin-Melanoma	GO_0006413	translational initiation	0.00404392	1.5	73	48	33	66	396	196	100
TSS	Lymph-BNHL	GO_2000116	regulation of cysteine-type endopeptidase activity	0.00404392	0.603448	35	58	43.975	73	526	242	100
TSS	Panc-AdenoCA	REAC_R_HSA_6798695	Neutrophil degranulation	0.00404392	1.37662	106	77	61	95	919	476	100
TSS	Panc-AdenoCA	GO_0044257	cellular protein catabolic process	0.00406959	1.32328	150	116	92.975	140	1471	792	100
TSS	Panc-AdenoCA	GO_0002446	neutrophil mediated immunity	0.00406959	1.36709	108	79	62	97.025	959	498	100
TSS	Skin-Melanoma	GO_0000086	G2/M transition of mitotic cell cycle	0.00409941	1.48936	70	47	32	63.025	539	256	100
TSS	Lymph-BNHL	GO_0006325	chromatin organization	0.00411386	0.744526	102	137	114.975	159.025	1458	811	100
TSS	Lymph-BNHL	GO_0031331	positive regulation of cellular catabolic process	0.00415766	0.619048	39	63	48	82	714	368	100
TSS	Lymph-BNHL	GO_0052548	regulation of endopeptidase activity	0.00431667	0.628571	44	70	54	86	835	429	100
TSS	Lymph-BNHL	GO_0007264	small GTPase mediated signal transduction	0.00439615	0.630769	41	65	50	80	1153	579	100
TSS	Panc-AdenoCA	GO_0051603	proteolysis involved in cellular protein catabolic process	0.00461032	1.34579	139	107	86	131	1373	734	100
TSS	Panc-AdenoCA	GO_0006259	DNA metabolic process	0.0047596	1.27027	188	148	124	177	1745	930	100
TSS	Lymph-BNHL	GO_0052547	regulation of peptidase activity	0.0047596	0.633803	45	71	55	88	886	456	100
TSS	Skin-Melanoma	GO_1901987	regulation of cell cycle phase transition	0.00486355	1.37805	118	82	59	104	962	481	100
TSS	Ovary-AdenoCA	GO_0033365	protein localization to organelle	0.00490984	1.28333	155	120	101	144.025	1847	949	100
TSS	Lung-AdenoCA	GO_0043604	amide biosynthetic process	0.00494657	1.40678	83	59	45	73.025	1560	897	100
TSS	Lymph-BNHL	GO_0009896	positive regulation of catabolic process	0.00497321	0.628571	45	70	55	87.025	835	435	100
TSS	Skin-Melanoma	GO_0009792	embryo development ending in birth or egg hatching	0.00497321	1.34483	117	87	68	106	1238	652	100
TSS	Skin-Melanoma	GO_0010638	positive regulation of organelle organization	0.00502985	1.31776	143	107	87	131	1290	625	100
TSS	Skin-Melanoma	GO_0010498	proteasomal protein catabolic process	0.0050337	1.35165	125	91	69	115	945	482	100
TSS	Head-SCC	GO_0034655	nucleobase-containing compound catabolic process	0.00507427	1.47826	68	46	33.975	61	1105	544	100
TSS	Skin-Melanoma	GO_0051321	meiotic cell cycle	0.00507427	1.51282	59	39	27	52.025	458	247	100
TSS	Panc-AdenoCA	GO_0043312	neutrophil degranulation	0.00538591	1.34177	106	79	61	97	935	484	100
TSS	Skin-Melanoma	GO_0043009	chordate embryonic development	0.00546177	1.33721	115	86	69	106	1200	635	100
TSS	Skin-Melanoma	GO_0043414	macromolecule methylation	0.00575382	1.4375	69	48	35	62	573	311	100
TSS	Skin-Melanoma	GO_0034976	response to endoplasmic reticulum stress	0.00575382	1.44898	71	49	35	65	540	285	100
TSS	Lymph-BNHL	REAC_R_HSA_194315	Signaling by Rho GTPases	0.00604875	0.627119	37	59	45	75	835	449	100
TSS	Ovary-AdenoCA	GO_0006397	mRNA processing	0.00612066	1.38806	93	67	52	84	938	517	100
TSS	Lymph-BNHL	GO_0002443	leukocyte mediated immunity	0.00614044	0.736434	95	129	107	152	1457	874	100
TSS	Skin-Melanoma	GO_0006511	ubiquitin-dependent protein catabolic process	0.00614044	1.2973	146	111	88	136	1215	637	100
TSS	Lymph-BNHL	GO_0007249	I-kappaB kinase/NF-kappaB signaling	0.00617834	0.627119	37	59	45	76	626	275	100
TSS	Lymph-BNHL	GO_0006402	mRNA catabolic process	0.00624208	0.603448	36	58	43	74	740	371	100
TSS	Kidney-RCC	REAC_R_HSA_1640170	Cell Cycle	0.00624208	1.3871	86	62	47.975	78	1206	632	100
TSS	Lymph-BNHL	REAC_R_HSA_201681	TCF dependent signaling in response to WNT	0.00624208	0.577778	26	45	32	59	392	232	100
TSS	Head-SCC	GO_0033365	protein localization to organelle	0.00633611	1.32544	113	84.5	67	103	1847	949	100
TSS	Lymph-BNHL	GO_0043122	regulation of I-kappaB kinase/NF-kappaB signaling	0.00644578	0.618182	34	55	42	71	549	240	100
TSS	Skin-Melanoma	GO_0019080	viral gene expression	0.00653091	1.4902	75	51	36.975	70.025	365	195	100
TSS	Lymph-BNHL	GO_0044270	cellular nitrogen compound catabolic process	0.00752558	0.671053	51	76	60	94	1190	592	100
TSS	Lymph-BNHL	GO_0006310	DNA recombination	0.00752558	0.607843	31	51	38	66	517	287	100
TSS	Skin-Melanoma	GO_0000226	microtubule cytoskeleton organization	0.0075281	1.36905	116	84	67	106.025	1052	563	100
TSS	Lung-SCC	REAC_R_HSA_1852241	Organelle biogenesis and maintenance	0.0075281	1.4878	61	41	29	55	553	293	100
TSS	Lymph-BNHL	REAC_R_HSA_1280215	Cytokine Signaling in Immune system	0.0075281	0.849032	330	387.5	348	425	1662	832	100
TSS	Panc-AdenoCA	GO_0002444	myeloid leukocyte mediated immunity	0.0078447	1.32558	114	86	67	104	1052	548	100
TSS	Skin-Melanoma	GO_0070925	organelle assembly	0.00786066	1.272	161	125	100	150	1571	841	100
TSS	Lung-AdenoCA	GO_0014070	response to organic cyclic compound	0.00799596	1.34667	101	75	58	92	1963	983	100
TSS	Skin-Melanoma	GO_1901990	regulation of mitotic cell cycle phase transition	0.00805693	1.37179	112	78	57	102	895	444	100
TSS	Lymph-BNHL	GO_0045088	regulation of innate immune response	0.0081258	0.666667	50	75	58.975	94	863	449	100
TSS	Panc-AdenoCA	GO_0002275	myeloid cell activation involved in immune response	0.00837743	1.32955	117	88	69.975	108	1044	541	100
TSS	Prost-AdenoCA	GO_0010564	regulation of cell cycle process	0.00837743	1.475	60	40	30	53	1542	791	100
TSS	Skin-Melanoma	GO_0045786	negative regulation of cell cycle	0.00878686	1.32609	122	92	71	113	1224	638	100
TSS	Ovary-AdenoCA	GO_1901990	regulation of mitotic cell cycle phase transition	0.00886509	1.41071	79	56	43	71	895	444	100
TSS	Lymph-BNHL	GO_0034248	regulation of cellular amide metabolic process	0.00900308	0.619048	39	63	47	81	786	485	100
TSS	Panc-AdenoCA	GO_0043299	leukocyte degranulation	0.00910555	1.30233	113	86	68	104	1029	531	100
TSS	Skin-Melanoma	GO_2001234	negative regulation of apoptotic signaling pathway	0.00929503	1.42857	77	49	32	67	489	233	100
TSS	Skin-Melanoma	GO_0120031	plasma membrane bounded cell projection assembly	0.00957309	1.33766	103	77	60	94.025	1051	559	100
TSS	Skin-Melanoma	GO_0022411	cellular component disassembly	0.00957309	1.32558	116	86	68	110	1050	546	100
TSS	Head-SCC	GO_0043900	regulation of multi-organism process	0.00957309	1.39286	78	56	42	71	1437	773	100
TSS	Head-SCC	GO_0046700	heterocycle catabolic process	0.00981736	1.42857	70	49	36	63	1192	591	100
TSS	Skin-Melanoma	GO_0072331	signal transduction by p53 class mediator	0.00984169	1.44444	65	45	32	59.025	539	267	100
TSS	Skin-Melanoma	GO_0022618	ribonucleoprotein complex assembly	0.00984169	1.47619	63	42	29	58	431	237	100
TSS	Skin-Melanoma	GO_0043069	negative regulation of programmed cell death	0.00984169	1.25517	185	145	119	172	1805	943	100
TSS	Head-SCC	GO_0008285	negative regulation of cell population proliferation	0.00984169	1.36232	94	69	53	87	1377	765	100
TSS	Lymph-BNHL	GO_0006259	DNA metabolic process	0.00984169	0.734375	91	128	104.975	153	1745	930	100
TSS	Ovary-AdenoCA	GO_0030031	cell projection assembly	0.00997688	1.36364	90	66	52	82.025	1073	572	100
TSS	Skin-Melanoma	GO_0051640	organelle localization	0.010003	1.31959	130	97	76.975	119.025	1228	634	100
TSS	Lymph-BNHL	REAC_R_HSA_195721	Signaling by WNT	0.0101649	0.62	31	50	37	64.025	594	327	100
TSS	Skin-Melanoma	GO_0030031	cell projection assembly	0.010495	1.325	106	80	62.975	97	1073	572	100
TSS	Panc-AdenoCA	GO_0002263	cell activation involved in immune response	0.0105583	1.2735	149	117	97	140	1366	706	100
TSS	Lymph-BNHL	GO_0000122	negative regulation of transcription by RNA polymerase II	0.0111015	0.764331	119	157	131	182	1784	863	100
TSS	Ovary-AdenoCA	GO_0045930	negative regulation of mitotic cell cycle	0.011152	1.41667	68	48	34	62.025	648	339	100
TSS	Skin-Melanoma	REAC_R_HSA_3700989	Transcriptional Regulation by TP53	0.0111591	1.40741	76	54	40	69	751	361	100
TSS	Lung-SCC	GO_0006518	peptide metabolic process	0.0111646	1.26549	144	113	92	135	1514	895	100
TSS	Lymph-BNHL	GO_0006401	RNA catabolic process	0.0111646	0.65	39	60	46	75	799	408	100
TSS	Lymph-BNHL	GO_0045859	regulation of protein kinase activity	0.0111646	0.714286	70	98	80	118.025	1613	797	100
TSS	Skin-Melanoma	GO_0043066	negative regulation of apoptotic process	0.011174	1.26573	183	143	117	171.05	1779	922	100
TSS	Panc-AdenoCA	GO_0031503	protein-containing complex localization	0.0115699	1.38889	75	54	39	70	551	289	100
TSS	Skin-Melanoma	GO_0071103	DNA conformation change	0.0115699	1.44444	65	45	32	58.025	503	320	100
TSS	Ovary-AdenoCA	GO_0051046	regulation of secretion	0.0115699	1.28571	135	105	85.975	126	1607	835	100
TSS	Skin-Melanoma	GO_0034504	protein localization to nucleus	0.0115699	1.42373	91	59	41.975	78.025	518	270	100
TSS	Skin-Melanoma	GO_1903320	regulation of protein modification by small protein conjugation or removal	0.0115699	1.47619	62	42	30	56.025	440	231	100
TSS	Skin-Melanoma	GO_2001233	regulation of apoptotic signaling pathway	0.0115699	1.33333	107	78	61	98	900	412	100
TSS	Lung-AdenoCA	REAC_R_HSA_449147	Signaling by Interleukins	0.011625	1.41304	66	46	33.975	60	1254	617	100
TSS	Lymph-BNHL	GO_0050870	positive regulation of T cell activation	0.0117133	0.6	27	45	33	60	422	205	100
TSS	Skin-Melanoma	GO_0043161	proteasome-mediated ubiquitin-dependent protein catabolic process	0.0118419	1.3253	112	83	64	103	863	425	100
TSS	Panc-AdenoCA	GO_0002274	myeloid leukocyte activation	0.0118419	1.2823	134	104.5	86	124	1257	653	100
TSS	Lymph-BNHL	GO_0022411	cellular component disassembly	0.0119283	0.661538	43	65	49	82	1050	546	100
TSS	Panc-AdenoCA	GO_0045055	regulated exocytosis	0.0120151	1.24627	167	134	110.975	156	1568	792	100
TSS	Skin-Melanoma	GO_0019941	modification-dependent protein catabolic process	0.0120151	1.28889	147	112.5	89	138	1223	643	100
TSS	Lung-SCC	GO_0043604	amide biosynthetic process	0.0120503	1.26316	144	114	93	135	1560	897	100
TSS	Lymph-BNHL	GO_0043549	regulation of kinase activity	0.0120503	0.735849	78	106	87.975	127	1755	877	100
TSS	Lymph-BNHL	REAC_R_HSA_449147	Signaling by Interleukins	0.0121687	0.841463	277	328	291	363	1254	617	100
TSS	Lung-SCC	GO_0022613	ribonucleoprotein complex biogenesis	0.0121819	1.35484	84	62	48	76	772	460	100
TSS	Panc-AdenoCA	GO_0072657	protein localization to membrane	0.0121819	1.26168	136	107	87.975	127	1294	636	100
TSS	Ovary-AdenoCA	GO_0032259	methylation	0.0121819	1.40816	69	49	36	63	688	374	100
TSS	Ovary-AdenoCA	REAC_R_HSA_1640170	Cell Cycle	0.0121984	1.30488	108	82	64	101	1206	632	100
TSS	Lymph-BNHL	GO_0010608	posttranscriptional regulation of gene expression	0.01233	0.688172	64	93	73	114	1153	837	100
TSS	Ovary-AdenoCA	GO_0006281	DNA repair	0.012422	1.32468	102	77	59.975	94	1029	553	100
TSS	Skin-Melanoma	GO_0071826	ribonucleoprotein complex subunit organization	0.0124259	1.46667	67	45	30	64	466	251	100
TSS	Lung-SCC	GO_0019953	sexual reproduction	0.0124424	1.24286	174	140	118	162	1602	846	100
TSS	Lymph-BNHL	GO_0019724	B cell mediated immunity	0.0130333	0.650794	41	63	48.975	79.025	221	225	100
TSS	Lung-AdenoCA	GO_0071407	cellular response to organic cyclic compound	0.0130615	1.40385	73	52	38	66	1322	618	100
TSS	Breast-AdenoCa	GO_0016071	mRNA metabolic process	0.0130615	1.2293	193	157	133	183	1626	860	100
TSS	Ovary-AdenoCA	GO_0044772	mitotic cell cycle phase transition	0.0130615	1.32468	102	77	62	95	1204	595	100
TSS	Head-SCC	GO_0044270	cellular nitrogen compound catabolic process	0.0130615	1.38	70	50	36	65	1190	592	100
TSS	Skin-Melanoma	GO_0010564	regulation of cell cycle process	0.0130615	1.28	165	125	97.975	153.025	1542	791	100
TSS	Panc-AdenoCA	GO_0002366	leukocyte activation involved in immune response	0.0131801	1.27826	146	115	95	137.025	1356	702	100
TSS	Head-SCC	GO_0043069	negative regulation of programmed cell death	0.0132051	1.30851	122	94	76	115	1805	943	100
TSS	Ovary-AdenoCA	GO_0051259	protein complex oligomerization	0.0132328	1.35	82	60	45	77	925	499	100
TSS	Ovary-AdenoCA	GO_0019221	cytokine-mediated signaling pathway	0.0132405	1.27723	130	101	83	122	1527	797	100
TSS	Ovary-AdenoCA	GO_0006396	RNA processing	0.0132405	1.26087	145	115	94	136.025	1616	929	100
TSS	Head-SCC	GO_0043066	negative regulation of apoptotic process	0.0132405	1.30108	121	93	75.975	114	1779	922	100
TSS	Ovary-AdenoCA	GO_1903047	mitotic cell cycle process	0.0132405	1.25833	151	120	99.975	143	1776	885	100
TSS	Ovary-AdenoCA	GO_0019953	sexual reproduction	0.0135289	1.27451	131	102	83.975	123	1602	846	100
TSS	Lymph-BNHL	GO_0046700	heterocycle catabolic process	0.0135289	0.697368	53	76	61	95	1192	591	100
TSS	Kidney-RCC	REAC_R_HSA_69278	Cell Cycle, Mitotic	0.0135289	1.40816	69	49	36	62	967	527	100
TSS	Prost-AdenoCA	GO_0016071	mRNA metabolic process	0.0135289	1.40816	69	49	36	64	1626	860	100
TSS	Skin-Melanoma	GO_0043632	modification-dependent macromolecule catabolic process	0.014796	1.27679	147	112	90	138.025	1247	654	100
TSS	Panc-AdenoCA	REAC_R_HSA_2262752	Cellular responses to stress	0.0148452	1.3375	104	80	60.975	101	793	425	100
TSS	Skin-Melanoma	GO_0044403	symbiotic process	0.0150712	1.23841	189	151	126	177.025	1785	886	100
TSS	Skin-Melanoma	GO_0090068	positive regulation of cell cycle process	0.0151975	1.40351	85	57	39	78	612	295	100
TSS	Lymph-BNHL	GO_0019439	aromatic compound catabolic process	0.0151975	0.697368	53	76	59.975	94	1231	607	100
TSS	Lymph-BNHL	GO_0051056	regulation of small GTPase mediated signal transduction	0.0153169	0.617021	29	47	34	60.025	702	343	100
TSS	Lymph-BNHL	GO_0045619	regulation of lymphocyte differentiation	0.0153169	0.708861	56	79	63.975	97	334	172	100
TSS	Lymph-BNHL	GO_1903311	regulation of mRNA metabolic process	0.0154874	0.641509	34	53	40	68	672	332	100
TSS	Ovary-AdenoCA	GO_0052548	regulation of endopeptidase activity	0.0156794	1.36207	79	58	44	74	835	429	100
TSS	Lymph-BNHL	GO_0032984	protein-containing complex disassembly	0.0156794	0.6	27	45	33	58	618	330	100
TSS	Lymph-BNHL	GO_0016569	covalent chromatin modification	0.0159398	0.707317	58	82	64	100	939	486	100
TSS	Ovary-AdenoCA	GO_0051235	maintenance of location	0.0159647	1.46154	57	39	28	52.025	655	344	100
TSS	Lymph-BNHL	GO_0007159	leukocyte cell-cell adhesion	0.0159647	0.731959	71	97	78	116	692	347	100
TSS	Liver-HCC	REAC_R_HSA_5663205	Infectious disease	0.0160412	1.31579	101	76	61	94	696	370	100
TSS	Head-SCC	GO_0010608	posttranscriptional regulation of gene expression	0.0160412	1.38182	76	55	42	71	1153	837	100
TSS	Breast-AdenoCa	GO_0036230	granulocyte activation	0.0162285	1.28421	122	95	76	114.025	971	504	100
TSS	Head-SCC	GO_0097190	apoptotic signaling pathway	0.0162285	1.375	77	56	43	71	1301	609	100
TSS	Lymph-BNHL	GO_0016064	immunoglobulin mediated immune response	0.0162285	0.66129	41	62	47	77	216	222	100
TSS	Ovary-AdenoCA	GO_0120031	plasma membrane bounded cell projection assembly	0.0162285	1.33846	87	65	48.975	81	1051	559	100
TSS	Lymph-BNHL	GO_0071824	protein-DNA complex subunit organization	0.0162285	0.655172	38	58	43	74	471	300	100
TSS	Skin-Melanoma	GO_0016311	dephosphorylation	0.016369	1.34722	97	72	55	91.025	957	492	100
TSS	Lymph-BNHL	REAC_R_HSA_2559583	Cellular Senescence	0.016369	0.6	27	45	31	60.025	338	193	100
TSS	Lymph-BNHL	GO_0043086	negative regulation of catalytic activity	0.016369	0.742574	75	101	82	123	1588	824	100
TSS	Ovary-AdenoCA	GO_0006412	translation	0.0164996	1.3125	105	80	64	98	1213	730	100
TSS	Breast-AdenoCa	GO_0042119	neutrophil activation	0.0166572	1.31183	121	93	75	114	961	498	100
TSS	Ovary-AdenoCA	GO_0043043	peptide biosynthetic process	0.0166641	1.31325	109	83	66	101	1263	755	100
TSS	Skin-Melanoma	GO_0046034	ATP metabolic process	0.0166819	1.43478	65	46	32	60	578	306	100
TSS	Breast-AdenoCa	REAC_R_HSA_6798695	Neutrophil degranulation	0.0168799	1.27473	117	91	74	109	919	476	100
TSS	Skin-Melanoma	GO_0072657	protein localization to membrane	0.0168799	1.25984	160	127	102	155	1294	636	100
TSS	Panc-AdenoCA	GO_0051186	cofactor metabolic process	0.0173061	1.32468	102	77	60	98	843	462	100
TSS	Breast-AdenoCa	GO_0002446	neutrophil mediated immunity	0.0173123	1.29787	121	94	74	113	959	498	100
TSS	Lymph-BNHL	GO_0034655	nucleobase-containing compound catabolic process	0.0173144	0.69863	51	73	57	90	1105	544	100
TSS	Ovary-AdenoCA	GO_0008380	RNA splicing	0.0173144	1.33333	80	60	44	73	812	439	100
TSS	Breast-AdenoCa	REAC_R_HSA_5663202	Diseases of signal transduction	0.0173144	1.33333	96	72	57	89	802	373	100
TSS	Lung-SCC	REAC_R_HSA_72766	Translation	0.0174171	1.41111	64	45	33	59	542	292	100
TSS	Lymph-BNHL	GO_0008037	cell recognition	0.0174171	0.627451	32	51	37	65	304	219	100
TSS	Lymph-BNHL	REAC_R_HSA_5688426	Deubiquitination	0.0174171	0.661017	39	59	45	76	503	298	100
TSS	Lung-AdenoCA	GO_0000165	MAPK cascade	0.017832	1.33846	88	65	51	80.025	1846	955	100
TSS	Lymph-BNHL	GO_0002833	positive regulation of response to biotic stimulus	0.017832	0.681818	45	66	50	83	766	396	100
TSS	Lung-AdenoCA	GO_0033365	protein localization to organelle	0.0180157	1.32394	94	71	56	87.025	1847	949	100
TSS	Skin-Melanoma	GO_0045936	negative regulation of phosphate metabolic process	0.0186778	1.30769	102	78	62	95.025	1138	589	100
TSS	Skin-Melanoma	GO_0010563	negative regulation of phosphorus metabolic process	0.0186778	1.30769	102	78	62	97	1140	590	100
TSS	Head-SCC	GO_0008284	positive regulation of cell population proliferation	0.0188075	1.2963	106	81	64	100	1778	955	100
TSS	Ovary-AdenoCA	GO_0000375	RNA splicing, via transesterification reactions	0.0188075	1.42222	64	45	33	59	649	351	100
TSS	Ovary-AdenoCA	GO_0010608	posttranscriptional regulation of gene expression	0.0188505	1.2963	105	81	63.975	99	1153	837	100
TSS	Prost-AdenoCA	GO_0032446	protein modification by small protein conjugation	0.0188519	1.375	66	48	35	61	1694	922	100
TSS	Skin-Melanoma	GO_0006281	DNA repair	0.018884	1.30769	103	78	62	97.025	1029	553	100
TSS	Ovary-AdenoCA	GO_0000377	RNA splicing, via transesterification reactions with bulged adenosine as nucleophile	0.018884	1.3913	64	46	33.975	59	646	348	100
TSS	Ovary-AdenoCA	GO_0000398	mRNA splicing, via spliceosome	0.018884	1.3913	64	46	33.975	59	646	348	100
TSS	Lymph-BNHL	GO_0045089	positive regulation of innate immune response	0.0189722	0.671642	45	67	51	82.025	730	377	100
TSS	Skin-Melanoma	GO_0097193	intrinsic apoptotic signaling pathway	0.0194401	1.39216	71	51	37	66	641	294	100
TSS	Lung-SCC	GO_0007276	gamete generation	0.0194401	1.24786	146	117	96.975	142	1316	696	100
TSS	Lymph-BNHL	GO_0001525	angiogenesis	0.0194401	0.649123	37	57	41	71	983	595	100
TSS	Ovary-AdenoCA	GO_0010038	response to metal ion	0.0194401	1.37255	70	51	38	67	758	371	100
TSS	Kidney-RCC	GO_0006091	generation of precursor metabolites and energy	0.0194401	1.38	69	50	37	66	1026	543	100
TSS	Skin-Melanoma	GO_0006260	DNA replication	0.0194401	1.45	58	40	27.975	54	494	274	100
TSS	Lung-AdenoCA	GO_0072594	establishment of protein localization to organelle	0.0195655	1.41463	59	41	29	54	1097	565	100
TSS	Skin-Melanoma	GO_0043624	cellular protein complex disassembly	0.0196406	1.425	61	40	25	56.025	413	218	100
TSS	Ovary-AdenoCA	GO_0010035	response to inorganic substance	0.0196406	1.3038	103	79	63	97	1156	570	100
TSS	Lymph-BNHL	GO_0022409	positive regulation of cell-cell adhesion	0.0196451	0.660714	37	56	42	73	535	260	100
TSS	Breast-AdenoCa	REAC_R_HSA_8953854	Metabolism of RNA	0.0198618	1.24576	147	118	96.975	140	1208	663	100
TSS	Prost-AdenoCA	GO_1901361	organic cyclic compound catabolic process	0.0200317	1.46154	57	39	28	53	1283	638	100
TSS	Lymph-BNHL	GO_0048534	hematopoietic or lymphoid organ development	0.0203533	0.871671	360	413	371.975	455.025	1852	946	100
TSS	Lymph-BNHL	GO_0045580	regulation of T cell differentiation	0.0203863	0.714286	55	77	61	95	280	143	100
TSS	Lymph-BNHL	GO_0009612	response to mechanical stimulus	0.0203863	0.661538	42	65	49	86	435	214	100
TSS	Lung-SCC	REAC_R_HSA_1640170	Cell Cycle	0.0203865	1.28736	112	87	68.975	106.025	1206	632	100
TSS	Lymph-BNHL	GO_1901361	organic cyclic compound catabolic process	0.0203865	0.7125	57	80	64	98	1283	638	100
TSS	Head-SCC	GO_0034660	ncRNA metabolic process	0.0203865	1.4359	56	39	27	51	779	471	100
TSS	Lymph-BNHL	GO_0002831	regulation of response to biotic stimulus	0.0204886	0.703704	57	81	64	100	1000	520	100
TSS	Lymph-BNHL	REAC_R_HSA_8953897	Cellular responses to external stimuli	0.0206995	0.707317	58	82	64	102	958	518	100
TSS	Head-SCC	GO_1901361	organic cyclic compound catabolic process	0.0209554	1.33962	72	53	39.975	66.025	1283	638	100
TSS	Skin-Melanoma	GO_0016032	viral process	0.0211572	1.23239	176	142	118	168	1693	832	100
TSS	Panc-AdenoCA	GO_0060341	regulation of cellular localization	0.0211572	1.2	193	160	135.975	184.025	1901	918	100
TSS	Lymph-BNHL	GO_1902106	negative regulation of leukocyte differentiation	0.0212279	0.6875	44	64	50	81	214	105	100
TSS	Breast-AdenoCa	GO_0043312	neutrophil degranulation	0.0212279	1.27174	117	92	75	111	935	484	100
TSS	Skin-Melanoma	GO_0051169	nuclear transport	0.0215146	1.38889	75	54	40	69	666	352	100
TSS	Ovary-AdenoCA	GO_1903530	regulation of secretion by cell	0.0216726	1.26804	123	97	77	117	1491	776	100
TSS	Panc-AdenoCA	GO_0016054	organic acid catabolic process	0.0216726	1.41026	55	39	28	51	512	273	100
TSS	Panc-AdenoCA	GO_0046395	carboxylic acid catabolic process	0.0216726	1.42105	55	38	27	51	512	273	100
TSS	Lung-SCC	GO_0006412	translation	0.0216726	1.26667	115	90	72	108.025	1213	730	100
TSS	Skin-Melanoma	GO_0006913	nucleocytoplasmic transport	0.021884	1.35185	74	54	40	69	656	349	100
TSS	Lymph-BNHL	GO_0070646	protein modification by small protein removal	0.0232768	0.653061	32	49	36	65	557	308	100
TSS	Lung-SCC	GO_0007283	spermatogenesis	0.0232768	1.2766	120	94	76	114	1001	540	100
TSS	Skin-Melanoma	GO_0044782	cilium organization	0.0236894	1.37037	74	54	41	69	697	385	100
TSS	Prost-AdenoCA	GO_0016567	protein ubiquitination	0.023702	1.40476	59	42	30	55	1530	840	100
TSS	Lymph-BNHL	GO_0071887	leukocyte apoptotic process	0.0237248	0.578947	22	38	27	52	207	106	100
TSS	Panc-AdenoCA	GO_0072594	establishment of protein localization to organelle	0.0238306	1.2809	114	89	71.975	107	1097	565	100
TSS	Lymph-BNHL	GO_0010563	negative regulation of phosphorus metabolic process	0.0238306	0.724138	63	87	67	107	1140	590	100
TSS	Lymph-BNHL	GO_0045936	negative regulation of phosphate metabolic process	0.0238306	0.712644	63	87	68.975	107	1138	589	100
TSS	Ovary-AdenoCA	GO_0048872	homeostasis of number of cells	0.0238306	1.4359	56	39	27	52.025	497	251	100
TSS	Lung-AdenoCA	GO_1901137	carbohydrate derivative biosynthetic process	0.0238306	1.37255	70	51	38	66	1235	667	100
TSS	Lymph-BNHL	GO_0099024	plasma membrane invagination	0.0238306	0.625	25	40	29	53	122	133	100
TSS	Lymph-BNHL	GO_0006333	chromatin assembly or disassembly	0.0240273	0.625	25	40	28	53	264	188	100
TSS	Panc-AdenoCA	GO_0051345	positive regulation of hydrolase activity	0.0242367	1.23967	149	121	98.975	144	1542	769	100
TSS	Ovary-AdenoCA	GO_0019439	aromatic compound catabolic process	0.0243886	1.28571	108	84	66.975	102	1231	607	100
TSS	Lung-AdenoCA	GO_0023014	signal transduction by protein phosphorylation	0.0243886	1.33333	88	66	51	82.025	1895	973	100
TSS	Skin-Melanoma	GO_0031503	protein-containing complex localization	0.0245938	1.37778	63	45	32	60	551	289	100
TSS	Breast-AdenoCa	GO_0043299	leukocyte degranulation	0.025102	1.25743	128	101	82	122	1029	531	100
TSS	Lung-SCC	GO_0006974	cellular response to DNA damage stimulus	0.025102	1.22901	161	131	108	153	1674	862	100
TSS	Ovary-AdenoCA	REAC_R_HSA_68886	M Phase	0.025102	1.38298	65	47	33.975	61	680	385	100
TSS	Lymph-BNHL	REAC_R_HSA_5689880	Ub-specific processing proteases	0.0254149	0.653846	34	52	38.975	67	358	222	100
TSS	Skin-Melanoma	GO_0140014	mitotic nuclear division	0.0263712	1.43182	63	44	31	61	534	269	100
TSS	Lymph-BNHL	GO_0045444	fat cell differentiation	0.0264875	0.605263	23	38	27	51	406	224	100
TSS	Skin-Melanoma	REAC_R_HSA_73894	DNA Repair	0.0264875	1.37209	59	43	31	55	612	329	100
TSS	Lymph-BNHL	GO_0042742	defense response to bacterium	0.0267927	0.66129	42	62	47	78	388	337	100
TSS	Panc-AdenoCA	GO_0006518	peptide metabolic process	0.0268858	1.23932	145	117	97	137	1514	895	100
TSS	Panc-AdenoCA	GO_0010498	proteasomal protein catabolic process	0.0269796	1.32812	85	64	48	80	945	482	100
TSS	Breast-AdenoCa	GO_0002283	neutrophil activation involved in immune response	0.0270284	1.26882	118	93	74	110.025	943	487	100
TSS	Breast-AdenoCa	GO_0006397	mRNA processing	0.0270545	1.25263	119	95	75	114	938	517	100
TSS	Liver-HCC	REAC_R_HSA_72312	rRNA processing	0.0272005	1.4	56	40	28	52	353	203	100
TSS	Lung-AdenoCA	GO_0006412	translation	0.0272727	1.36364	61	44	32	57.025	1213	730	100
TSS	Panc-AdenoCA	GO_0043632	modification-dependent macromolecule catabolic process	0.0273106	1.28421	120	95	73	119	1247	654	100
TSS	Ovary-AdenoCA	REAC_R_HSA_382551	Transport of small molecules	0.0273106	1.27273	112	88	69.975	106	1443	721	100
TSS	Lung-AdenoCA	GO_0002274	myeloid leukocyte activation	0.0273884	1.4359	56	39	28	52	1257	653	100
TSS	Lymph-BNHL	GO_0002263	cell activation involved in immune response	0.0274208	0.741758	68	91	74	110.025	1366	706	100
TSS	Lymph-BNHL	GO_1902105	regulation of leukocyte differentiation	0.0276153	0.752475	76	101	82	121	571	278	100
TSS	Head-SCC	GO_0019439	aromatic compound catabolic process	0.0276153	1.35294	69	51	37	65	1231	607	100
TSS	Ovary-AdenoCA	GO_0070201	regulation of establishment of protein localization	0.0285731	1.25243	129	103	85	123	1539	775	100
TSS	Panc-AdenoCA	REAC_R_HSA_8953897	Cellular responses to external stimuli	0.0286823	1.27717	117	92	73	114.025	958	518	100
TSS	Lymph-BNHL	GO_0050863	regulation of T cell activation	0.0287614	0.744444	67	90	72	111	639	322	100
TSS	Lung-SCC	GO_0048232	male gamete generation	0.0297448	1.25253	124	99	81	119	1035	558	100
TSS	Lymph-BNHL	GO_0016570	histone modification	0.030099	0.734177	58	79	61	97	898	466	100
TSS	Lymph-BNHL	GO_0045785	positive regulation of cell adhesion	0.030099	0.728395	59	81	64	100	842	403	100
TSS	Lymph-BNHL	GO_0002520	immune system development	0.030099	0.873206	366	418	375	458.025	1953	997	100
TSS	Lymph-BNHL	GO_0002285	lymphocyte activation involved in immune response	0.0304367	0.594595	22	37	25	49	346	179	100
TSS	Panc-AdenoCA	GO_0000209	protein polyubiquitination	0.0304367	1.34426	81	61	44	80	629	313	100
TSS	Skin-Melanoma	GO_1901988	negative regulation of cell cycle phase transition	0.0304367	1.425	56	40	27	55	522	269	100
TSS	Lung-AdenoCA	GO_0016071	mRNA metabolic process	0.0304867	1.31746	83	63	48	79	1626	860	100
TSS	Panc-AdenoCA	GO_0019941	modification-dependent protein catabolic process	0.0304867	1.28723	119	94	74	117	1223	643	100
TSS	Panc-AdenoCA	REAC_R_HSA_73894	DNA Repair	0.0305817	1.39535	60	43	31.975	56	612	329	100
TSS	Skin-Melanoma	GO_0045787	positive regulation of cell cycle	0.0305965	1.32394	99	71	53	94	799	384	100
TSS	Lymph-BNHL	GO_0030099	myeloid cell differentiation	0.0306987	0.75	68	92	73	113	849	420	100
TSS	Panc-AdenoCA	GO_0006511	ubiquitin-dependent protein catabolic process	0.0307329	1.26316	118	95	73	118.025	1215	637	100
TSS	Ovary-AdenoCA	REAC_R_HSA_69278	Cell Cycle, Mitotic	0.0316047	1.28788	86	66	51	82	967	527	100
TSS	Panc-AdenoCA	GO_0033365	protein localization to organelle	0.0316047	1.20126	191	159	136	184	1847	949	100
TSS	Lung-AdenoCA	GO_0019725	cellular homeostasis	0.0318124	1.32308	86	65	50	82	1866	995	100
TSS	Liver-HCC	GO_0072594	establishment of protein localization to organelle	0.0318124	1.24	156	125	103.975	152	1097	565	100
TSS	Lung-AdenoCA	GO_0043043	peptide biosynthetic process	0.0318124	1.36957	63	46	33	61	1263	755	100
TSS	Skin-Melanoma	GO_0060271	cilium assembly	0.0323711	1.36538	71	52	38	68	671	367	100
TSS	Skin-Melanoma	GO_0007017	microtubule-based process	0.0323711	1.25424	152	118	94	145	1433	762	100
TSS	Breast-AdenoCa	GO_0007017	microtubule-based process	0.0323711	1.21805	162	133	110.975	157.025	1433	762	100
TSS	Lymph-BNHL	GO_0002366	leukocyte activation involved in immune response	0.0323711	0.747253	68	91	73	111	1356	702	100
TSS	Ovary-AdenoCA	GO_0006974	cellular response to DNA damage stimulus	0.0323711	1.23276	144	116	97.975	137	1674	862	100
TSS	Lymph-BNHL	GO_0051250	negative regulation of lymphocyte activation	0.0323711	0.707692	46	65	49.975	82	286	153	100
TSS	Skin-Melanoma	GO_0071824	protein-DNA complex subunit organization	0.0323893	1.36364	61	44	31	58	471	300	100
TSS	Skin-Melanoma	GO_0006520	cellular amino acid metabolic process	0.0326172	1.375	65	48	34	63	633	359	100
TSS	Lymph-BNHL	GO_0030162	regulation of proteolysis	0.0326172	0.752577	73	97	79	117	1425	737	100
TSS	Lymph-BNHL	GO_0001933	negative regulation of protein phosphorylation	0.0327511	0.705882	48	68	53	85	841	428	100
TSS	Skin-Melanoma	REAC_R_HSA_195258	RHO GTPase Effectors	0.0327511	1.43478	64	46	33	62	569	319	100
TSS	Lymph-BNHL	GO_1903037	regulation of leukocyte cell-cell adhesion	0.0327511	0.747253	68	91	73	110	619	311	100
TSS	Lymph-BNHL	GO_0002218	activation of innate immune response	0.0327511	0.688525	42	61	46	78	632	322	100
TSS	Lymph-BNHL	GO_0046649	lymphocyte activation	0.0327511	0.874346	335	382	344.975	421	1332	744	100
TSS	Breast-AdenoCa	REAC_R_HSA_3700989	Transcriptional Regulation by TP53	0.0327511	1.30435	90	69	53	87	751	361	100
TSS	Skin-Melanoma	GO_0045930	negative regulation of mitotic cell cycle	0.0327511	1.36	68	50	34.975	65.025	648	339	100
TSS	Ovary-AdenoCA	GO_0051223	regulation of protein transport	0.0327511	1.27174	117	92	73	111	1412	728	100
TSS	Skin-Melanoma	GO_0006897	endocytosis	0.0327511	1.27381	107	84	66	102	1130	669	100
TSS	Ovary-AdenoCA	GO_0019058	viral life cycle	0.0333926	1.42857	59	42	30	55	631	330	100
TSS	Prost-AdenoCA	GO_0046700	heterocycle catabolic process	0.0335602	1.41026	55	39	28	51	1192	591	100
TSS	Liver-HCC	GO_0019080	viral gene expression	0.0339468	1.37209	60	43	31	57	365	195	100
TSS	Lung-SCC	GO_0043043	peptide biosynthetic process	0.0340637	1.26316	120	95	75.975	115	1263	755	100
TSS	Skin-Melanoma	GO_1901991	negative regulation of mitotic cell cycle phase transition	0.0344101	1.48	54	37.5	25	53	482	250	100
TSS	Lymph-BNHL	GO_0016579	protein deubiquitination	0.034706	0.666667	32	48	35.975	63	521	291	100
TSS	Ovary-AdenoCA	GO_0052547	regulation of peptidase activity	0.0350779	1.33333	80	60	46	76	886	456	100
TSS	Lung-SCC	GO_0006091	generation of precursor metabolites and energy	0.0350779	1.28049	104	82	65	100	1026	543	100
TSS	Lung-SCC	REAC_R_HSA_69278	Cell Cycle, Mitotic	0.0350779	1.27941	88	68	52	86	967	527	100
TSS	Lung-AdenoCA	GO_0061024	membrane organization	0.0350919	1.32787	81	61	47	77	1566	885	100
TSS	Skin-Melanoma	GO_0001666	response to hypoxia	0.0355283	1.34921	91	63	45.975	86	693	362	100
TSS	Ovary-AdenoCA	GO_0051050	positive regulation of transport	0.0359367	1.21875	156	128	107	148	2024	998	100
TSS	Skin-Melanoma	GO_0001101	response to acid chemical	0.0359367	1.37778	63	45	32	59	666	351	100
TSS	Panc-AdenoCA	GO_0070201	regulation of establishment of protein localization	0.0360603	1.22831	135	109.5	88	130	1539	775	100
TSS	Ovary-AdenoCA	GO_1901361	organic cyclic compound catabolic process	0.036483	1.26437	110	87	69	106	1283	638	100
TSS	Ovary-AdenoCA	GO_0032446	protein modification by small protein conjugation	0.0364878	1.24107	138	112	92	133.025	1694	922	100
TSS	Skin-Melanoma	GO_0044419	interspecies interaction between organisms	0.0364878	1.20886	194	158	131.975	190	1864	936	100
TSS	Breast-AdenoCa	GO_0060326	cell chemotaxis	0.0364999	1.37778	62	45	33	59	574	307	100
TSS	Lymph-BNHL	GO_0031497	chromatin assembly	0.0364999	0.605263	23	38	26	50	208	162	100
TSS	Skin-Melanoma	GO_0072521	purine-containing compound metabolic process	0.0364999	1.30882	89	68	51	86	970	468	100
TSS	Lymph-BNHL	GO_0046578	regulation of Ras protein signal transduction	0.0365824	0.631579	24	38	27	51	507	242	100
TSS	Head-SCC	GO_0007005	mitochondrion organization	0.0366864	1.36957	64	46	32	60	1019	530	100
TSS	Breast-AdenoCa	GO_0002444	myeloid leukocyte mediated immunity	0.036733	1.24038	130	104	85	127	1052	548	100
TSS	Lung-AdenoCA	GO_0043408	regulation of MAPK cascade	0.0367691	1.32692	70	52	39	67	1487	772	100
TSS	Skin-Melanoma	REAC_R_HSA_5653656	Vesicle-mediated transport	0.0368057	1.25	136	108	89	131	1302	720	100
TSS	Ovary-AdenoCA	GO_0045786	negative regulation of cell cycle	0.0368918	1.27907	110	86	69	104	1224	638	100
TSS	Lung-AdenoCA	GO_0051223	regulation of protein transport	0.0373511	1.34	67	50	35	63	1412	728	100
TSS	Skin-Melanoma	GO_0036293	response to decreased oxygen levels	0.0373511	1.33835	94	66.5	47.975	88	713	373	100
TSS	Lymph-BNHL	GO_0006479	protein methylation	0.0373511	0.673469	33	49	36	64	357	183	100
TSS	Lymph-BNHL	GO_0008213	protein alkylation	0.0373511	0.673469	33	49	37	64	357	183	100
TSS	Lung-SCC	REAC_R_HSA_8953854	Metabolism of RNA	0.0374482	1.25287	109	87	68	106	1208	663	100
TSS	Lymph-BNHL	GO_0006334	nucleosome assembly	0.037459	0.611111	22	36	25	50	175	142	100
TSS	Ovary-AdenoCA	REAC_R_HSA_5653656	Vesicle-mediated transport	0.0376213	1.25	115	92	73	111	1302	720	100
TSS	Lung-SCC	GO_0032504	multicellular organism reproduction	0.0377166	1.21324	164	136	113	160	1605	851	100
TSS	Ovary-AdenoCA	REAC_R_HSA_5663205	Infectious disease	0.0381911	1.34	67	50	36	64.025	696	370	100
TSS	Ovary-AdenoCA	GO_0048232	male gamete generation	0.0382506	1.30769	85	65	50	82	1035	558	100
TSS	Panc-AdenoCA	GO_0002443	leukocyte mediated immunity	0.0383083	1.23009	139	113	92	136	1457	874	100
TSS	Ovary-AdenoCA	GO_0072594	establishment of protein localization to organelle	0.0392981	1.30556	94	72	57.975	90.025	1097	565	100
TSS	Ovary-AdenoCA	GO_0006259	DNA metabolic process	0.0404631	1.21875	157	128	107	151	1745	930	100
TSS	Skin-Melanoma	GO_0010038	response to metal ion	0.0404631	1.30137	98	73	54	94	758	371	100
TSS	Lymph-BNHL	GO_1903708	positive regulation of hemopoiesis	0.0404631	0.684211	39	57	42	73	390	187	100
TSS	Lymph-BNHL	GO_0002064	epithelial cell development	0.0407995	0.673267	34	50.5	37	66	414	206	100
TSS	Head-SCC	GO_0048732	gland development	0.0407995	1.34694	66	49	35	64	915	441	100
TSS	Skin-Melanoma	REAC_R_HSA_199991	Membrane Trafficking	0.041047	1.25253	125	99	81	120	1237	626	100
TSS	Skin-Melanoma	GO_0044283	small molecule biosynthetic process	0.0410565	1.22549	126	102	83	121	1408	721	100
TSS	Lung-SCC	GO_0048609	multicellular organismal reproductive process	0.0412883	1.21642	163	134	112	158	1583	838	100
TSS	Liver-HCC	GO_0019083	viral transcription	0.0415396	1.42105	54	38	26	52	333	178	100
TSS	Ovary-AdenoCA	GO_0002790	peptide secretion	0.041544	1.26437	109	87	69	106	1209	646	100
TSS	Liver-HCC	GO_0045927	positive regulation of growth	0.0420136	0.68	34	50	37	64	571	275	100
TSS	Skin-Melanoma	REAC_R_HSA_556833	Metabolism of lipids	0.0424077	1.23585	131	106	85.975	127	1354	729	100
TSS	Panc-AdenoCA	GO_1903827	regulation of cellular protein localization	0.042442	1.24444	113	90	73	110	1139	539	100
TSS	Skin-Melanoma	GO_0051301	cell division	0.042442	1.25773	126	97	74.975	120	1218	609	100
TSS	Lymph-BNHL	GO_1903707	negative regulation of hemopoiesis	0.0428434	0.733333	55	75	58	92	287	157	100
TSS	Lung-AdenoCA	GO_0045055	regulated exocytosis	0.0429802	1.31579	75	57	42	72	1568	792	100
TSS	Panc-AdenoCA	GO_0043161	proteasome-mediated ubiquitin-dependent protein catabolic process	0.0432564	1.32203	78	59	44	75	863	425	100
TSS	Lymph-BNHL	GO_0010324	membrane invagination	0.0432564	0.658537	27	41	30	54.025	136	141	100
TSS	Ovary-AdenoCA	GO_0090087	regulation of peptide transport	0.0432564	1.23196	120	97	78	118	1481	759	100
TSS	Ovary-AdenoCA	GO_0022613	ribonucleoprotein complex biogenesis	0.0433033	1.34	67	50	38	64	772	460	100
TSS	Lung-SCC	GO_0048568	embryonic organ development	0.0433132	1.31343	88	67	53	84.025	818	432	100
TSS	Skin-Melanoma	GO_0031400	negative regulation of protein modification process	0.0433746	1.27381	106	84	65	103.025	1205	623	100
TSS	Skin-Melanoma	GO_0000075	cell cycle checkpoint	0.0433831	1.46154	55	39	27	54	461	219	100
TSS	Ovary-AdenoCA	GO_0007276	gamete generation	0.0433831	1.28205	100	78	63	96	1316	696	100
TSS	Ovary-AdenoCA	GO_0007346	regulation of mitotic cell cycle	0.0433831	1.24731	116	93	75	111	1332	660	100
TSS	Skin-Melanoma	GO_0070482	response to oxygen levels	0.0434052	1.3	97	70	50	90	750	398	100
TSS	Kidney-RCC	GO_0045787	positive regulation of cell cycle	0.0434052	1.35556	62	45	33	59	799	384	100
TSS	Skin-Melanoma	GO_0051258	protein polymerization	0.0434052	1.425	57	40	28	57	531	276	100
TSS	Lymph-BNHL	GO_0045861	negative regulation of proteolysis	0.0434052	0.666667	32	48	34	64	669	361	100
TSS	Ovary-AdenoCA	GO_0071692	protein localization to extracellular region	0.0434052	1.2619	106	84	67	103	1146	618	100
TSS	Ovary-AdenoCA	GO_0010564	regulation of cell cycle process	0.0435228	1.23	123	100	81	118	1542	791	100
TSS	Ovary-AdenoCA	REAC_R_HSA_1852241	Organelle biogenesis and maintenance	0.0440698	1.36585	56	41	28.975	54	553	293	100
TSS	Lymph-BNHL	GO_0043123	positive regulation of I-kappaB kinase/NF-kappaB signaling	0.044077	0.642857	27	42	30	55	422	184	100
TSS	Skin-Melanoma	GO_0098657	import into cell	0.044077	1.23394	135	109	89	133	1451	819	100
TSS	Lymph-BNHL	REAC_R_HSA_2262752	Cellular responses to stress	0.044077	0.716216	53	74	57	92	793	425	100
TSS	Head-SCC	GO_0006396	RNA processing	0.044077	1.27273	98	77	60	95	1616	929	100
TSS	Kidney-RCC	GO_0051186	cofactor metabolic process	0.0444224	1.35417	65	48	35	62	843	462	100
TSS	Prost-AdenoCA	GO_0019439	aromatic compound catabolic process	0.0444283	1.39474	53	38	26	52	1231	607	100
TSS	Skin-Melanoma	GO_0035966	response to topologically incorrect protein	0.0445729	1.39024	57	41	29.975	54.025	374	200	100
TSS	Lymph-BNHL	GO_0051347	positive regulation of transferase activity	0.0449948	0.741176	63	85	67	102.025	1349	656	100
TSS	Lymph-BNHL	GO_0065004	protein-DNA complex assembly	0.0449948	0.673469	33	49	36	62.025	402	258	100
TSS	Skin-Melanoma	GO_0009894	regulation of catabolic process	0.0449948	1.2	181	150	125	178	1974	998	100
TSS	Lung-SCC	GO_0010638	positive regulation of organelle organization	0.0449981	1.23913	114	92	74	110	1290	625	100
TSS	Lung-AdenoCA	GO_0002443	leukocyte mediated immunity	0.0453761	1.33333	68	51	36.975	65	1457	874	100
TSS	Skin-Melanoma	GO_0009895	negative regulation of catabolic process	0.0453761	1.34694	66	49	36	63	620	316	100
TSS	Ovary-AdenoCA	GO_0015672	monovalent inorganic cation transport	0.0453761	1.3125	84	64	50	81	1046	545	100
TSS	Ovary-AdenoCA	GO_0023061	signal release	0.0461152	1.29412	88	68	52	84	936	470	100
TSS	Lung-SCC	GO_0051301	cell division	0.0461152	1.23656	115	93	74	111.025	1218	609	100
TSS	Panc-AdenoCA	REAC_R_HSA_9006934	Signaling by Receptor Tyrosine Kinases	0.0462394	1.28571	98	77	60	96	1001	454	100
TSS	Lung-AdenoCA	REAC_R_HSA_1280215	Cytokine Signaling in Immune system	0.0462394	1.29032	80	62	47.975	79	1662	832	100
TSS	Ovary-AdenoCA	GO_0044770	cell cycle phase transition	0.0462394	1.24706	107	85	68	103	1276	637	100
TSS	Ovary-AdenoCA	GO_0035592	establishment of protein localization to extracellular region	0.0466589	1.26506	105	83	66	102	1134	611	100
TSS	Head-SCC	GO_0010038	response to metal ion	0.0466733	1.36842	53	38	27	51	758	371	100
TSS	Skin-Melanoma	GO_0062012	regulation of small molecule metabolic process	0.0466733	1.29412	88	68	53	85	839	434	100
TSS	Panc-AdenoCA	GO_0044270	cellular nitrogen compound catabolic process	0.0466733	1.24272	125	103	81.975	124	1190	592	100
TSS	Lymph-BNHL	GO_0002683	negative regulation of immune system process	0.0466733	0.789474	90	114	94	138.025	870	485	100
TSS	Lymph-BNHL	GO_0006323	DNA packaging	0.0467694	0.658537	27	41	29	54	294	208	100
TSS	Panc-AdenoCA	GO_1990778	protein localization to cell periphery	0.046817	1.3	78	60	46	76.025	695	330	100
TSS	Lymph-BNHL	GO_0071900	regulation of protein serine/threonine kinase activity	0.0474563	0.728571	51	70	53.975	87	1014	516	100
TSS	Skin-Melanoma	REAC_R_HSA_194315	Signaling by Rho GTPases	0.04751	1.3125	84	64	51	82	835	449	100
TSS	Skin-Melanoma	GO_0071897	DNA biosynthetic process	0.0475252	1.41463	62	41	26.975	59.025	394	193	100
TSS	Skin-Melanoma	GO_0055086	nucleobase-containing small molecule metabolic process	0.0475483	1.24211	119	95	78	115	1302	635	100
TSS	Panc-AdenoCA	GO_0009894	regulation of catabolic process	0.0475927	1.19643	199	168	139	198	1974	998	100
TSS	Panc-AdenoCA	GO_0006974	cellular response to DNA damage stimulus	0.0475927	1.21951	150	123	102.975	148	1674	862	100
TSS	Panc-AdenoCA	GO_0031329	regulation of cellular catabolic process	0.0481393	1.21277	168	141	116	170	1638	838	100
TSS	Breast-AdenoCa	GO_0030163	protein catabolic process	0.0481393	1.18831	183	154	130	179.025	1794	956	100
TSS	Head-SCC	GO_0007346	regulation of mitotic cell cycle	0.0481393	1.31148	80	61	47	78	1332	660	100
TSS	Ovary-AdenoCA	GO_0009306	protein secretion	0.0483844	1.25301	104	83	66	100	1133	610	100
TSS	Lymph-BNHL	GO_0006974	cellular response to DNA damage stimulus	0.0483854	0.874644	307	351	311	387	1674	862	100
TSS	Lung-SCC	GO_0016311	dephosphorylation	0.0484565	1.27941	87	68	52	84	957	492	100
TSS	Lymph-BNHL	GO_0034728	nucleosome organization	0.0491268	0.65	26	40	28	54.025	248	183	100
TSS	Lung-SCC	REAC_R_HSA_3700989	Transcriptional Regulation by TP53	0.0491433	1.31481	71	54	41	69	751	361	100
TSS	Lymph-BNHL	GO_0009617	response to bacterium	0.0492666	0.794643	89	112	92	134	1156	724	100
TSS	Lymph-BNHL	GO_0051348	negative regulation of transferase activity	0.0492666	0.638889	23	36	25.975	48	554	286	100
TSS	Lymph-BNHL	GO_0045087	innate immune response	0.0492666	0.809659	141	176	148	204	1700	1000	100
TSS	Skin-Melanoma	GO_0007169	transmembrane receptor protein tyrosine kinase signaling pathway	0.0492866	1.2233	126	103	82	122	1466	733	100
TSS	Ovary-AdenoCA	GO_0051640	organelle localization	0.0493165	1.25	110	88	70.975	106.025	1228	634	100
TSS	Lymph-BNHL	GO_0033044	regulation of chromosome organization	0.0493165	0.75	60	80	61	98	696	351	100
TSS	Lung-AdenoCA	GO_0055082	cellular chemical homeostasis	0.0493165	1.3211	72	54.5	41	70	1558	836	100

## Sheet: S1E, RM2 CTCF bins
site_type	cancer_type	bin_def	FDR	FC	obs_mut	exp_mut	exp_mut_lo	exp_mut_hi	n_sites_tested	window_size
CTCF	PANCANCER	bin_5__67	1.41457e-71	1.17684	13506	11731	11405	12064	32442	25
CTCF	Eso-AdenoCa	bin_5__67	1.09124e-45	1.46083	1323	868	785	960.025	32442	25
CTCF	Liver-HCC	bin_5__67	5.59391e-32	1.24727	2484	2014	1908	2119.03	32442	25
CTCF	Stomach-AdenoCA	bin_5__67	6.29504e-28	1.4812	588	399	352.95	442	32442	25
CTCF	Skin-Melanoma	bin_5__67	4.54803e-19	1.29381	999	767.5	702.975	831.025	32442	25
CTCF	Breast-AdenoCa	bin_5__67	3.31018e-09	1.17808	1108	949	892	1013	32442	25
CTCF	Panc-AdenoCA	bin_5__67	1.42447e-07	1.17423	944	815	759	872	32442	25
CTCF	ColoRect-AdenoCA	bin_5__67	2.12562e-07	1.28421	365	285	249	321.025	32442	25
CTCF	Lymph-BNHL	bin_5__67	1.9386e-06	1.19208	602	505	461	552	32442	25
CTCF	Ovary-AdenoCA	bin_5__67	0.000722432	1.13003	730	646	594.975	699.025	32442	25
CTCF	Bone-Leiomyo	bin_5__67	0.00241435	1.2973	144	111	91	133	32442	25
CTCF	CNS-Medullo	bin_4__27	0.00875145	0.745614	86	114	94.975	134	32442	25
CTCF	Kidney-RCC	bin_5__67	0.0156841	0.897898	599	666	613	715.025	32442	25
CTCF	Skin-Melanoma	bin_2__2	0.0547034	0.918888	788	863	800	928.025	32442	25
CTCF	Ovary-AdenoCA	bin_2__2	0.223094	0.928333	557	600	552	646	32442	25
CTCF	CNS-Medullo	bin_2__2	0.223094	0.833333	96	114	95	136	32442	25
CTCF	Bone-Leiomyo	bin_3__6	0.292281	0.84375	81	96	77	115.025	32442	25
CTCF	Ovary-AdenoCA	bin_3__6	0.327982	1.06486	649	609	561.975	656	32442	25
CTCF	ColoRect-AdenoCA	bin_2__2	0.494728	0.925926	299	324	289	360	32442	25
CTCF	Eso-AdenoCa	bin_4__27	0.50636	1.04944	744	708	651	762	32442	25
CTCF	Lymph-BNHL	bin_2__2	0.506684	1.05436	611	579.5	535	629	32442	25
CTCF	Liver-HCC	bin_1__1	0.506684	0.968268	1692	1749	1662.97	1839.03	32441	25
CTCF	Lymph-BNHL	bin_1__1	0.506684	0.952579	573	601	553	651.025	32441	25
CTCF	CNS-Medullo	bin_3__6	0.506684	1.11009	121	109	89	129.025	32442	25
CTCF	Lymph-BNHL	bin_3__6	0.506684	0.950667	709	750	693	806.025	32442	25
CTCF	Ovary-AdenoCA	bin_1__1	0.506684	1.04817	631	602	554	649.025	32441	25
CTCF	Lymph-BNHL	bin_4__27	0.506684	0.952381	580	609	565	661	32442	25
CTCF	CNS-Medullo	bin_1__1	0.506684	1.104	138	125	104	146	32441	25
CTCF	Kidney-RCC	bin_1__1	0.522988	0.957516	585	612	564.975	664	32441	25
CTCF	Eso-AdenoCa	bin_2__2	0.522988	0.957182	693	724	667.975	783.025	32442	25
CTCF	Liver-HCC	bin_3__6	0.546726	0.97351	1612	1661	1581	1745.03	32442	25
CTCF	Skin-Melanoma	bin_3__6	0.546726	0.963869	828	858	803	918	32442	25
CTCF	Kidney-RCC	bin_3__6	0.703236	1.03826	596	575	523.975	623.025	32442	25
CTCF	Liver-HCC	bin_4__27	0.72975	1.02064	1681	1647.5	1566	1727.03	32442	25
CTCF	Ovary-AdenoCA	bin_4__27	0.741131	0.968121	576	596	548.975	648.025	32442	25
CTCF	PANCANCER	bin_2__2	0.755659	0.991135	10961	11111	10866	11376.1	32442	25
CTCF	ColoRect-AdenoCA	bin_1__1	0.836605	0.961424	324	337	301.975	374.025	32441	25
CTCF	Breast-AdenoCa	bin_4__27	0.863989	0.974625	847	867	811.95	921.025	32442	25
CTCF	Eso-AdenoCa	bin_1__1	0.877048	1.02346	804	788.5	724	852	32441	25
CTCF	Stomach-AdenoCA	bin_3__6	0.877048	1.02849	362	351	314	388.025	32442	25
CTCF	Panc-AdenoCA	bin_1__1	0.877048	1.01812	905	883	821	952.05	32441	25
CTCF	Kidney-RCC	bin_4__27	0.877048	0.976431	581	594	546	641	32442	25
CTCF	Breast-AdenoCa	bin_1__1	0.877048	1.01425	962	947.5	880	1003	32441	25
CTCF	Bone-Leiomyo	bin_2__2	0.877048	0.94	94	100	81	122.025	32442	25
CTCF	Panc-AdenoCA	bin_3__6	0.889802	1.01854	824	809	752	874.025	32442	25
CTCF	Bone-Leiomyo	bin_1__1	0.901208	1.03883	107	103	84	123	32441	25
CTCF	Skin-Melanoma	bin_4__27	0.905037	1.01675	787	776	723	829.025	32442	25
CTCF	Panc-AdenoCA	bin_2__2	0.92491	0.990219	862	869	809	929.025	32442	25
CTCF	PANCANCER	bin_3__6	0.92491	0.996857	11175	11294.5	11047	11550.1	32442	25
CTCF	Breast-AdenoCa	bin_3__6	0.92491	1.00787	897	889	833	944.025	32442	25
CTCF	ColoRect-AdenoCA	bin_3__6	0.92491	0.990164	303	305	271.975	342.025	32442	25
CTCF	ColoRect-AdenoCA	bin_4__27	0.92491	1.01786	285	280	247	314	32442	25
CTCF	Panc-AdenoCA	bin_4__27	0.92491	0.99164	769	777.5	717.975	832.025	32442	25
CTCF	Stomach-AdenoCA	bin_4__27	0.92491	0.984709	322	327	293	361	32442	25
CTCF	CNS-Medullo	bin_5__67	0.92491	1.01887	108	106	87	127	32442	25
CTCF	Kidney-RCC	bin_2__2	0.92491	1.00512	590	586	538.975	633	32442	25
CTCF	Stomach-AdenoCA	bin_1__1	0.924957	1.00822	368	365	325	403	32441	25
CTCF	Bone-Leiomyo	bin_4__27	0.925732	1.02062	99	97	77	116	32442	25
CTCF	Stomach-AdenoCA	bin_2__2	0.939222	1.00557	361	359	323	395	32442	25
CTCF	Eso-AdenoCa	bin_3__6	0.939222	0.994798	763	769	710.975	832.025	32442	25
CTCF	Skin-Melanoma	bin_1__1	0.939222	0.996785	933	933	870.975	991.025	32441	25
CTCF	PANCANCER	bin_4__27	0.939222	1.00083	10735	10790.5	10542	11017	32442	25
CTCF	PANCANCER	bin_1__1	0.964978	0.999957	11636	11695.5	11440	11958.1	32441	25
CTCF	Breast-AdenoCa	bin_2__2	0.964978	0.998815	843	844	783	899	32442	25
CTCF	Liver-HCC	bin_2__2	0.964978	1.00274	1645	1640.5	1559.97	1721.03	32442	25

## Sheet: S1F, RM2 CTCF bins w motifs
site_type	cancer_type	bin_def	FDR	FC	obs_mut	exp_mut	exp_mut_lo	exp_mut_hi	n_sites_tested	window_size
CTCF__with_motif	PANCANCER	bin_5__69	4.40115e-87	1.33836	5235	3982.5	3771.97	4199	9552	25
CTCF__with_motif	Eso-AdenoCa	bin_5__69	7.30219e-43	1.70482	596	332	282	393	9552	25
CTCF__with_motif__HEPG2	Liver-HCC	bin_5__69	6.61634e-39	1.56608	719	454	404	512	5345	25
CTCF__with_motif	Liver-HCC	bin_5__69	1.44111e-34	1.43648	1057	732	657.95	802	9552	25
CTCF__with_motif	Stomach-AdenoCA	bin_5__69	4.62436e-33	1.86207	270	145	117	176.025	9552	25
CTCF__with_motif	Skin-Melanoma	bin_5__69	5.6519e-31	1.61278	429	266	227	310	9552	25
CTCF__with_motif	Eso-AdenoCa	bin_4__57	2.71793e-23	1.55303	413	264	227	304	9552	25
CTCF__with_motif	PANCANCER	bin_4__57	5.95268e-20	1.14472	3960	3524	3385.9	3662.1	9552	25
CTCF__with_motif__MCF7	Breast-AdenoCa	bin_5__69	1.03891e-18	1.48659	382	261	228.975	293	7244	25
CTCF__with_motif	Breast-AdenoCa	bin_5__69	1.40187e-16	1.43302	448	321	288	359.025	9552	25
CTCF__with_motif	Panc-AdenoCA	bin_5__69	5.86956e-11	1.36431	361	269	234.975	300.025	9552	25
CTCF__with_motif	Lymph-BNHL	bin_5__69	1.20666e-09	1.43333	215	150	126	174	9552	25
CTCF__with_motif	ColoRect-AdenoCA	bin_5__69	1.61664e-07	1.55294	131	85	66	105	9552	25
CTCF__with_motif__HEPG2	Liver-HCC	bin_4__67	8.9099e-07	1.2434	420	341	304.975	380	5344	25
CTCF__with_motif	Ovary-AdenoCA	bin_5__69	3.96969e-06	1.30964	258	197	170	225	9552	25
CTCF__with_motif	Skin-Melanoma	bin_4__57	3.96969e-06	1.27234	299	235	206	266.025	9552	25
CTCF__with_motif	Stomach-AdenoCA	bin_4__57	8.29136e-05	1.36842	156	114	93	135	9552	25
CTCF__with_motif	Lymph-BNHL	bin_4__57	0.000319008	1.29412	198	153	129.975	178	9552	25
CTCF__with_motif	Bone-Leiomyo	bin_5__69	0.000899832	1.57143	55	35	23.975	48	9552	25
CTCF__no_motif	Eso-AdenoCa	bin_5__63	0.0025941	1.14502	529	462	419	507	22890	25
CTCF__with_motif	Kidney-RCC	bin_4__57	0.00438445	0.80597	162	201	174	229	9552	25
CTCF__with_motif__HEPG2	Liver-HCC	bin_3__59	0.00691262	1.13783	386	341	302.975	379	5344	25
CTCF__no_motif__HEPG2	Liver-HCC	bin_5__69	0.00691262	1.13747	420	371	335	408	7071	25
CTCF__no_motif	PANCANCER	bin_5__63	0.0111355	1.03373	7417	7234	7045	7431.02	22890	25
CTCF__no_motif	Liver-HCC	bin_5__63	0.0137804	1.07843	1258	1173	1100	1241.05	22890	25
CTCF__with_motif	Panc-AdenoCA	bin_4__57	0.0181878	1.16064	289	249	219.975	278.025	9552	25
CTCF__with_motif	Liver-HCC	bin_4__57	0.0214669	1.10445	642	584	536.975	637	9552	25
CTCF__no_motif__HEPG2	Liver-HCC	bin_4__64	0.0375724	1.10133	412	375	338.975	416.025	7070	25
CTCF__no_motif	Uterus-AdenoCA	bin_3__4	0.11993	0.841808	150	177	150.975	203	22890	25
CTCF__with_motif	Biliary-AdenoCA	bin_4__57	0.180642	1.35294	46	34	24	47	9552	25
CTCF__with_motif	CNS-GBM	bin_1__1	0.180642	1.25	56	44	31	56	9552	25
CTCF__with_motif	ColoRect-AdenoCA	bin_4__57	0.180642	1.2	112	95	76	115.025	9552	25
CTCF__no_motif	Lymph-CLL	bin_1__1	0.180642	1.22388	82	67	51	82	22889	25
CTCF__with_motif__HEPG2	Liver-HCC	bin_2__37	0.2402	1.07067	304	283	251	316	5344	25
CTCF__with_motif	Lung-AdenoCA	bin_5__69	0.300288	1.14189	170	148	125.975	173	9552	25
CTCF__no_motif	Skin-Melanoma	bin_2__1	0.300288	0.93049	587	633	579	690	22890	25
CTCF__no_motif	PANCANCER	bin_3__4	0.319467	0.980406	7708	7885	7681	8086	22890	25
CTCF__no_motif	Prost-AdenoCA	bin_4__16	0.319467	0.883249	174	197	170	224	22890	25
CTCF__with_motif	Kidney-RCC	bin_1__1	0.347102	0.88024	147	167	143	191	9552	25
CTCF__with_motif	Prost-AdenoCA	bin_2__4	0.36251	1.16667	105	90	72.975	109.025	9552	25
CTCF__no_motif	Liver-HCC	bin_1__1	0.36664	0.956822	1108	1158	1086.97	1219	22889	25
CTCF__no_motif	Lymph-BNHL	bin_4__16	0.36664	0.925481	385	416	376	458	22890	25
CTCF__no_motif	Skin-Melanoma	bin_3__4	0.36664	0.93304	530	567.5	518.975	619	22890	25
CTCF__no_motif__MCF7	Breast-AdenoCa	bin_1__1	0.366658	1.072	401	375	341	415	12455	25
CTCF__with_motif__MCF7	Breast-AdenoCa	bin_4__64	0.366658	1.09524	229	210	182.975	241	7244	25
CTCF__with_motif	Kidney-RCC	bin_5__69	0.367802	0.899083	196	218	189.975	247.025	9552	25
CTCF__with_motif	Lung-AdenoCA	bin_3__20	0.367802	1.13008	139	123	101	145	9552	25
CTCF__with_motif	Prost-AdenoCA	bin_4__57	0.367802	1.16959	100	85.5	68	106	9552	25
CTCF__no_motif	Stomach-AdenoCA	bin_5__63	0.367802	1.09402	256	234	204.975	263	22890	25
CTCF__with_motif__MCF7	Breast-AdenoCa	bin_2__13	0.375707	0.924623	184	199	172	226.025	7244	25
CTCF__no_motif__MCF7	Breast-AdenoCa	bin_5__68	0.375707	1.05882	360	340	303.975	378	12456	25
CTCF__with_motif	Panc-AdenoCA	bin_2__4	0.392404	1.08765	274	251	224	283.025	9552	25
CTCF__no_motif	Head-SCC	bin_1__1	0.397954	1.081	347	321	287.975	357	22889	25
CTCF__with_motif	Eso-AdenoCa	bin_3__20	0.428525	1.09504	265	242	214.975	274	9552	25
CTCF__no_motif	Kidney-ChRCC	bin_5__63	0.428525	0.794872	31	39	28	52.025	22890	25
CTCF__with_motif	Lymph-BNHL	bin_3__20	0.428525	0.911063	207	230.5	199	262.05	9552	25
CTCF__no_motif__MCF7	Breast-AdenoCa	bin_3__16	0.448851	0.955182	341	357	321.975	396	12456	25
CTCF__no_motif	Biliary-AdenoCA	bin_3__4	0.449255	1.16667	77	66	51	82	22890	25
CTCF__no_motif	CNS-Medullo	bin_4__16	0.449255	0.842105	64	76	59	93	22890	25
CTCF__no_motif	Lymph-CLL	bin_3__4	0.449255	0.857143	78	91	73	110	22890	25
CTCF__no_motif	Bone-Leiomyo	bin_3__4	0.485859	0.852941	58	68	52	85.025	22890	25
CTCF__with_motif	Bone-Leiomyo	bin_4__57	0.485859	1.22222	44	36	25	48	9552	25
CTCF__no_motif	ColoRect-AdenoCA	bin_3__4	0.485859	0.916667	198	216	188	247	22890	25
CTCF__no_motif	Panc-Endocrine	bin_5__63	0.485859	0.869565	81	92	75	113	22890	25
CTCF__with_motif	Panc-Endocrine	bin_5__69	0.485859	1.18182	52	44	31	57	9552	25
CTCF__no_motif	Skin-Melanoma	bin_1__1	0.48609	0.948247	568	599	549	652	22889	25
CTCF__with_motif	Head-SCC	bin_2__4	0.517786	1.11268	158	142	118	168	9552	25
CTCF__no_motif	ColoRect-AdenoCA	bin_2__1	0.547696	0.916318	220	239	209	269.025	22890	25
CTCF__no_motif	Lymph-CLL	bin_4__16	0.553384	1.14493	79	69	53	86	22890	25
CTCF__with_motif	Head-SCC	bin_1__1	0.568251	1.10135	163	148	126	173	9552	25
CTCF__no_motif	Bone-Osteosarc	bin_1__1	0.573126	0.82	42	50	37	66	22889	25
CTCF__no_motif	Bone-Osteosarc	bin_2__1	0.573126	0.868852	53	61	47	78	22890	25
CTCF__with_motif	CNS-Medullo	bin_3__20	0.573126	0.828571	29	35	24	48	9552	25
CTCF__no_motif	Prost-AdenoCA	bin_1__1	0.573126	1.08374	220	203	175.975	231	22889	25
CTCF__no_motif	Head-SCC	bin_2__1	0.578885	0.934985	303	323	288	357	22890	25
CTCF__no_motif__MCF7	Breast-AdenoCa	bin_2__4	0.591538	1.02601	357	346	308.975	378.025	12455	25
CTCF__with_motif	Biliary-AdenoCA	bin_5__69	0.643123	1.15789	44	38	27	49	9552	25
CTCF__no_motif	Bone-Osteosarc	bin_5__63	0.643123	0.857143	42	49	36	63	22890	25
CTCF__no_motif	Breast-AdenoCa	bin_2__1	0.643123	1.03828	678	653	600.975	702.05	22890	25
CTCF__with_motif	ColoRect-AdenoCA	bin_3__20	0.643123	1.10309	107	97	77	118	9552	25
CTCF__with_motif	Head-SCC	bin_5__69	0.643123	1.08661	139	127	106	149	9552	25
CTCF__with_motif	Liver-HCC	bin_3__20	0.643123	1.04131	543	520.5	477	571	9552	25
CTCF__with_motif	Lung-SCC	bin_3__20	0.643123	0.944625	289	307	274.975	340	9552	25
CTCF__with_motif	Kidney-RCC	bin_3__20	0.647521	1.08152	199	184	160	213	9552	25
CTCF__no_motif	Kidney-ChRCC	bin_3__4	0.651772	0.837838	31	37	26	49	22890	25
CTCF__with_motif	ColoRect-AdenoCA	bin_1__1	0.652834	0.894737	85	95	77	114	9552	25
CTCF__no_motif	Panc-AdenoCA	bin_2__1	0.652834	1.04006	649	624	577	675	22890	25
CTCF__no_motif	Skin-Melanoma	bin_5__63	0.652834	1.04701	492	468	426	515	22890	25
CTCF__no_motif	Uterus-AdenoCA	bin_4__16	0.683772	0.933735	155	166	142	193.025	22890	25
CTCF__no_motif	Ovary-AdenoCA	bin_3__4	0.686936	1.04566	459	438	402	478.025	22890	25
CTCF__with_motif	Ovary-AdenoCA	bin_4__57	0.689996	1.06599	210	197	170	223.05	9552	25
CTCF__no_motif	Uterus-AdenoCA	bin_2__1	0.689996	0.929348	172	184	159	211	22890	25
CTCF__with_motif__MCF7	Breast-AdenoCa	bin_1__2	0.713664	0.972222	193	198	171.95	229	7243	25
CTCF__with_motif__MCF7	Breast-AdenoCa	bin_3__41	0.713664	1.03553	204	197	172	225	7243	25
CTCF__no_motif	ColoRect-AdenoCA	bin_5__63	0.716375	1.06742	190	178	154	206	22890	25
CTCF__no_motif	Breast-AdenoCa	bin_5__63	0.726757	1.04153	625	602	557	649	22890	25
CTCF__with_motif	Ovary-AdenoCA	bin_3__20	0.726757	0.932642	181	193	167.975	222	9552	25
CTCF__with_motif	Lung-AdenoCA	bin_4__57	0.727815	1.08333	142	132	109	156	9552	25
CTCF__with_motif	Lung-SCC	bin_5__69	0.727815	1.04983	316	301	267	336	9552	25
CTCF__no_motif	Panc-Endocrine	bin_2__1	0.727815	1.07921	110	101	82	122.025	22890	25
CTCF__with_motif	Lung-AdenoCA	bin_1__1	0.727853	1.07692	140	130	109	150.025	9552	25
CTCF__no_motif	Liver-HCC	bin_3__4	0.732138	0.977974	1107	1135	1065	1199.05	22890	25
CTCF__with_motif	Panc-AdenoCA	bin_3__20	0.76077	0.951965	217	229	200	257	9552	25
CTCF__with_motif	Uterus-AdenoCA	bin_4__57	0.76077	1.09091	72	66	51	82.025	9552	25
CTCF__no_motif	Breast-AdenoCa	bin_4__16	0.761019	0.970376	606	624.5	578	676.025	22890	25
CTCF__no_motif	Head-SCC	bin_5__63	0.761019	0.95122	273	287	252.975	321.025	22890	25
CTCF__with_motif	Biliary-AdenoCA	bin_1__1	0.762057	1.125	45	40	27	53	9552	25
CTCF__no_motif	Ovary-AdenoCA	bin_4__16	0.762057	1.04198	422	405	364	444.025	22890	25
CTCF__with_motif	Breast-AdenoCa	bin_4__57	0.784582	1.04927	287	274	242	309.05	9552	25
CTCF__no_motif	Bone-Leiomyo	bin_5__63	0.790753	1.08955	73	67	51	83	22890	25
CTCF__with_motif	Breast-AdenoCa	bin_3__20	0.790753	0.949807	246	259	227	290	9552	25
CTCF__with_motif	CNS-GBM	bin_3__20	0.790753	1.15385	44	39	27.975	53	9552	25
CTCF__no_motif	CNS-GBM	bin_5__63	0.790753	0.914286	64	70	54	88	22890	25
CTCF__no_motif	Eso-AdenoCa	bin_1__1	0.790753	0.962672	489	509	461	556	22889	25
CTCF__no_motif	Eso-AdenoCa	bin_2__1	0.790753	1.03226	547	527	479.95	578	22890	25
CTCF__no_motif	Kidney-RCC	bin_1__1	0.790753	0.961969	431	447	402.975	488	22889	25
CTCF__no_motif	Head-SCC	bin_4__16	0.807282	1.04211	298	285	253	321	22890	25
CTCF__with_motif	Kidney-RCC	bin_2__4	0.807282	1.04294	171	163	138.975	188	9552	25
CTCF__no_motif	Thy-AdenoCA	bin_4__16	0.807282	0.888889	32	36	25	48	22890	25
CTCF__no_motif__HEPG2	Liver-HCC	bin_1__6	0.813822	0.980114	344	352	314.975	388.025	7070	25
CTCF__no_motif__HEPG2	Liver-HCC	bin_2__23	0.813822	0.98827	337	341	307.975	379.025	7070	25
CTCF__no_motif__HEPG2	Liver-HCC	bin_3__48	0.813822	1.01453	349	344	308.975	381.025	7070	25
CTCF__no_motif	Kidney-RCC	bin_5__63	0.823893	0.972158	419	431	392	473	22890	25
CTCF__with_motif	Panc-AdenoCA	bin_1__1	0.823893	0.957407	258	270	240	304	9552	25
CTCF__with_motif	Panc-Endocrine	bin_1__1	0.823893	1.1	55	50	37	65	9552	25
CTCF__no_motif	Prost-AdenoCA	bin_5__63	0.823893	1.05464	192	183	156	211	22890	25
CTCF__with_motif	Uterus-AdenoCA	bin_5__69	0.823893	1.09589	79	73	56	91	9552	25
CTCF__no_motif	CNS-Medullo	bin_3__4	0.856307	1.0625	86	80	63	98	22890	25
CTCF__with_motif	Biliary-AdenoCA	bin_3__20	0.856512	1.09524	46	42	30	55	9552	25
CTCF__with_motif	Head-SCC	bin_3__20	0.856512	1.06061	140	132	109	157	9552	25
CTCF__no_motif	Lung-AdenoCA	bin_3__4	0.856512	0.967626	269	278	244	312	22890	25
CTCF__with_motif	Lymph-BNHL	bin_2__4	0.856512	0.951613	178	186	158	213	9552	25
CTCF__no_motif	Stomach-AdenoCA	bin_4__16	0.856512	1.03947	237	228	198	258.025	22890	25
CTCF__no_motif	Uterus-AdenoCA	bin_1__1	0.856512	1.04688	202	192	167	222.025	22889	25
CTCF__with_motif	Lymph-CLL	bin_4__57	0.874154	0.914286	32	35	24	47	9552	25
CTCF__with_motif	Panc-Endocrine	bin_2__4	0.890578	1.08696	50	46	33.975	63	9552	25
CTCF__no_motif	PANCANCER	bin_1__1	0.906306	0.993979	7728	7806.5	7610	8004.02	22889	25
CTCF__with_motif	Prost-AdenoCA	bin_1__1	0.906306	0.951923	99	104	84	125.025	9552	25
CTCF__no_motif	Stomach-AdenoCA	bin_2__1	0.906306	1.03353	262	253.5	225	284.025	22890	25
CTCF__no_motif	Biliary-AdenoCA	bin_1__1	0.910345	0.955556	87	90	72	109	22889	25
CTCF__no_motif	Biliary-AdenoCA	bin_2__1	0.910345	1.06024	88	83	66	102	22890	25
CTCF__with_motif	Biliary-AdenoCA	bin_2__4	0.910345	1.05263	40	38	27	51	9552	25
CTCF__no_motif	Biliary-AdenoCA	bin_4__16	0.910345	0.9625	77	80	62.975	98	22890	25
CTCF__no_motif	Biliary-AdenoCA	bin_5__63	0.910345	0.939024	77	82	64	100.025	22890	25
CTCF__no_motif	Bone-Leiomyo	bin_2__1	0.910345	0.959459	71	74	57	90	22890	25
CTCF__no_motif	Bone-Osteosarc	bin_4__16	0.910345	0.981818	54	55	42	70	22890	25
CTCF__no_motif	Breast-AdenoCa	bin_1__1	0.910345	1.01422	642	633	585.975	684	22889	25
CTCF__with_motif	Breast-AdenoCa	bin_2__4	0.910345	1.02198	280	273	240.975	307	9552	25
CTCF__no_motif	Breast-AdenoCa	bin_3__4	0.910345	0.983819	608	618	572.975	668.025	22890	25
CTCF__no_motif	CNS-GBM	bin_1__1	0.910345	1.04651	90	86	68	105	22889	25
CTCF__no_motif	CNS-GBM	bin_2__1	0.910345	0.969697	96	99	81.975	120	22890	25
CTCF__with_motif	CNS-GBM	bin_2__4	0.910345	0.97619	41	42	29.975	56	9552	25
CTCF__no_motif	CNS-GBM	bin_3__4	0.910345	1.04587	114	109	90	130	22890	25
CTCF__no_motif	CNS-Medullo	bin_1__1	0.910345	1.02469	83	81	63	97	22889	25
CTCF__no_motif	CNS-Medullo	bin_2__1	0.910345	0.94186	82	86	67	105	22890	25
CTCF__with_motif	CNS-Medullo	bin_4__57	0.910345	1.05405	39	37	27	50.025	9552	25
CTCF__no_motif	CNS-Medullo	bin_5__63	0.910345	0.943662	67	71	55	88.025	22890	25
CTCF__with_motif	ColoRect-AdenoCA	bin_2__4	0.910345	1.01802	113	111	92	132	9552	25
CTCF__no_motif	ColoRect-AdenoCA	bin_4__16	0.910345	1.01554	197	193	168.975	222.025	22890	25
CTCF__with_motif	Eso-AdenoCa	bin_1__1	0.910345	0.987805	242	246	215	276	9552	25
CTCF__with_motif	Eso-AdenoCa	bin_2__4	0.910345	0.979253	236	241	210.975	271.025	9552	25
CTCF__no_motif	Eso-AdenoCa	bin_3__4	0.910345	0.972973	536	555	506	601.025	22890	25
CTCF__no_motif	Head-SCC	bin_3__4	0.910345	0.978125	313	320	285	357	22890	25
CTCF__with_motif	Head-SCC	bin_4__57	0.910345	1.0146	140	137	112.975	158	9552	25
CTCF__no_motif	Kidney-ChRCC	bin_4__16	0.910345	0.970588	33	34	23	45.025	22890	25
CTCF__no_motif	Kidney-RCC	bin_2__1	0.910345	1.01966	415	407	368.975	451	22890	25
CTCF__no_motif	Kidney-RCC	bin_3__4	0.910345	1.01241	408	403	363	440	22890	25
CTCF__with_motif	Liver-HCC	bin_1__1	0.910345	0.976923	509	520	474	564	9552	25
CTCF__with_motif	Liver-HCC	bin_2__4	0.910345	0.980806	513	521	476.975	564.025	9552	25
CTCF__no_motif	Liver-HCC	bin_4__16	0.910345	1.00958	1156	1148	1078.97	1213	22890	25
CTCF__with_motif	Lung-AdenoCA	bin_2__4	0.910345	0.992481	131	133	110	155.025	9552	25
CTCF__no_motif	Lung-AdenoCA	bin_4__16	0.910345	1.01712	297	292	257.975	326.025	22890	25
CTCF__no_motif	Lung-AdenoCA	bin_5__63	0.910345	1.01923	265	260	228	291.025	22890	25
CTCF__with_motif	Lung-SCC	bin_1__1	0.910345	0.974843	310	318	283	356	9552	25
CTCF__no_motif	Lung-SCC	bin_3__4	0.910345	1.02181	608	596	548.975	640.025	22890	25
CTCF__with_motif	Lung-SCC	bin_4__57	0.910345	0.984694	289	294	261.975	327	9552	25
CTCF__no_motif	Lymph-BNHL	bin_1__1	0.910345	0.984185	405	411	373.975	454	22889	25
CTCF__with_motif	Lymph-BNHL	bin_1__1	0.910345	1.02703	152	148	126	172	9552	25
CTCF__no_motif	Lymph-BNHL	bin_3__4	0.910345	0.981949	544	554	508	606	22890	25
CTCF__no_motif	Lymph-BNHL	bin_5__63	0.910345	0.975342	357	365	326	402.025	22890	25
CTCF__no_motif	Lymph-CLL	bin_2__1	0.910345	0.958904	70	73	55	89	22890	25
CTCF__no_motif	Lymph-CLL	bin_5__63	0.910345	1.0339	61	59	44	74	22890	25
CTCF__no_motif	Ovary-AdenoCA	bin_2__1	0.910345	1.01679	423	417	379	455.025	22890	25
CTCF__with_motif	Ovary-AdenoCA	bin_2__4	0.910345	0.982955	173	176	151.975	203.025	9552	25
CTCF__no_motif	Ovary-AdenoCA	bin_5__63	0.910345	0.984795	421	427.5	389	471.025	22890	25
CTCF__no_motif	Panc-AdenoCA	bin_1__1	0.910345	0.986864	601	609	555	656.025	22889	25
CTCF__no_motif	Panc-AdenoCA	bin_4__16	0.910345	1.01117	543	537	491	585	22890	25
CTCF__no_motif	Panc-AdenoCA	bin_5__63	0.910345	0.979516	527	537	494	580.025	22890	25
CTCF__no_motif	Panc-Endocrine	bin_1__1	0.910345	0.953271	103	107	88	128.025	22889	25
CTCF__with_motif	Panc-Endocrine	bin_3__20	0.910345	0.97561	40	41	30	55	9552	25
CTCF__no_motif	Panc-Endocrine	bin_4__16	0.910345	0.94	95	100	80	121	22890	25
CTCF__with_motif	PANCANCER	bin_1__1	0.910345	0.992323	3488	3517	3392	3635	9552	25
CTCF__no_motif	PANCANCER	bin_2__1	0.910345	1.00167	8067	8085.5	7867.95	8283.17	22890	25
CTCF__with_motif	PANCANCER	bin_2__4	0.910345	1.00711	3530	3516	3385.95	3634.05	9552	25
CTCF__with_motif	PANCANCER	bin_3__20	0.910345	1.0049	3468	3469	3347.97	3595.03	9552	25
CTCF__no_motif	PANCANCER	bin_4__16	0.910345	0.995594	7412	7489	7304.98	7700.02	22890	25
CTCF__no_motif	Prost-AdenoCA	bin_2__1	0.910345	1.02727	226	220	191	250	22890	25
CTCF__with_motif	Prost-AdenoCA	bin_3__20	0.910345	0.946237	88	93	73	111	9552	25
CTCF__with_motif	Skin-Melanoma	bin_1__1	0.910345	1.01618	314	309	274	345	9552	25
CTCF__no_motif	Skin-Melanoma	bin_4__16	0.910345	0.991135	556	564	514	614	22890	25
CTCF__no_motif	Stomach-AdenoCA	bin_1__1	0.910345	0.978814	231	236	207	267.025	22889	25
CTCF__with_motif	Stomach-AdenoCA	bin_1__1	0.910345	0.975	117	120	101	143	9552	25
CTCF__with_motif	Stomach-AdenoCA	bin_2__4	0.910345	1.05263	120	114	93.975	135	9552	25
CTCF__with_motif	Stomach-AdenoCA	bin_3__20	0.910345	0.970874	100	103	83.975	124	9552	25
CTCF__with_motif	Uterus-AdenoCA	bin_2__4	0.910345	0.947368	72	76	60	92	9552	25
CTCF__with_motif	Uterus-AdenoCA	bin_3__20	0.910345	1.01705	90	88	69	107	9552	25
CTCF__no_motif	Uterus-AdenoCA	bin_5__63	0.910345	0.969325	157	163	143	189	22890	25
CTCF__no_motif	Liver-HCC	bin_2__1	0.91969	1.00988	1221	1214	1143.97	1282	22890	25
CTCF__no_motif	Bone-Leiomyo	bin_4__16	0.92249	0.955882	66	68	52	84	22890	25
CTCF__with_motif	Skin-Melanoma	bin_2__4	0.92249	0.990066	299	302	270	339	9552	25
CTCF__with_motif	Skin-Melanoma	bin_3__20	0.92249	1.0058	261	258.5	225.975	289.025	9552	25
CTCF__no_motif	Lung-AdenoCA	bin_2__1	0.923941	0.989691	288	291	257.975	324	22890	25
CTCF__no_motif	Lung-SCC	bin_4__16	0.923941	0.993453	607	611	563	658	22890	25
CTCF__with_motif	CNS-Medullo	bin_1__1	0.934393	0.973684	37	38	27	51	9552	25
CTCF__no_motif	Bone-Osteosarc	bin_3__4	0.936537	0.981481	53	54	40.975	69	22890	25
CTCF__no_motif	Eso-AdenoCa	bin_4__16	0.953246	0.993697	474	476	433	518	22890	25
CTCF__with_motif	Lung-SCC	bin_2__4	0.967668	1.00656	307	305	270.975	340	9552	25
CTCF__no_motif	Stomach-AdenoCA	bin_3__4	0.967668	1.004	252	250	221	283	22890	25
CTCF__no_motif	Lung-AdenoCA	bin_1__1	0.973133	1.00337	299	297	263	331	22889	25
CTCF__no_motif	Panc-AdenoCA	bin_3__4	0.973133	0.996581	585	585	541	636.025	22890	25
CTCF__no_motif	Panc-Endocrine	bin_3__4	0.973133	0.989583	95	96	77	115.025	22890	25
CTCF__no_motif	Bone-Leiomyo	bin_1__1	0.975302	1	67	67	52	83	22889	25
CTCF__no_motif	Prost-AdenoCA	bin_3__4	0.977376	1.0098	205	204	176.975	231.025	22890	25
CTCF__with_motif	Prost-AdenoCA	bin_5__69	0.977376	1	82	81	62	99	9552	25
CTCF__no_motif	Lung-SCC	bin_5__63	0.979683	1.00175	572	570	521	616.025	22890	25
CTCF__with_motif	Lymph-CLL	bin_1__1	0.979683	1	37	37	26	51	9552	25
CTCF__with_motif	Uterus-AdenoCA	bin_1__1	0.979683	0.987952	82	83	66	101	9552	25
CTCF__with_motif__HEPG2	Liver-HCC	bin_1__9	0.980584	1	265	264	233	296	5344	25
CTCF__no_motif__MCF7	Breast-AdenoCa	bin_4__46	0.981063	1	309	309	275	342	12455	25
CTCF__no_motif	CNS-GBM	bin_4__16	0.982479	1.0119	85	84	66.975	103	22890	25
CTCF__with_motif	Breast-AdenoCa	bin_1__1	0.987176	1.00851	237	235	206	267	9552	25
CTCF__no_motif	Kidney-RCC	bin_4__16	0.987176	0.995062	403	405	365	442	22890	25
CTCF__no_motif	Lung-SCC	bin_1__1	0.987176	0.998328	597	598	550	645.05	22889	25
CTCF__with_motif	Ovary-AdenoCA	bin_1__1	0.987176	0.994444	179	180	153	205	9552	25
CTCF__no_motif	ColoRect-AdenoCA	bin_1__1	0.993781	0.991031	223	223	194	255.025	22889	25
CTCF__no_motif	Lung-SCC	bin_2__1	0.993781	0.998485	659	660	607	721.025	22890	25
CTCF__with_motif	CNS-GBM	bin_4__57	0.996246	1	37	37	25	49.025	9552	25
CTCF__no_motif	Lymph-BNHL	bin_2__1	0.99871	0.997696	434	434	393.975	476	22890	25
CTCF__no_motif	Ovary-AdenoCA	bin_1__1	0.99871	0.997608	417	418	378	459.025	22889	25
CTCF__with_motif	Panc-Endocrine	bin_4__57	0.99871	1	49	49	37	63	9552	25

## Sheet: S1G, CTCF sites, bin5 w motif
chr	start	end	n_cons_cell_lines
chr10	117177139	117177569	66
chr10	120957938	120958350	66
chr10	123368112	123368536	66
chr10	126254323	126254756	66
chr10	13313490	13313892	66
chr10	134185303	134185727	66
chr10	134260212	134260659	66
chr10	15767691	15768129	66
chr10	16587160	16587513	66
chr10	22839682	22840067	66
chr10	24846087	24846463	66
chr10	26014811	26015235	66
chr10	27170960	27171314	66
chr10	27512572	27513429	66
chr10	28530711	28531113	66
chr10	31372613	31373009	66
chr10	3162078	3162854	66
chr10	32293892	32294287	66
chr10	33084488	33084912	66
chr10	43693378	43693783	66
chr10	44806441	44806836	66
chr10	4554984	4555408	66
chr10	50720255	50720679	66
chr10	52770676	52771043	66
chr10	61792536	61792948	66
chr10	61874522	61874907	66
chr10	6689873	6690303	66
chr10	70657213	70657601	66
chr10	71455867	71456254	66
chr10	73063004	73063422	66
chr10	74918802	74919178	66
chr10	7567368	7567757	66
chr10	75973322	75973746	66
chr10	78797043	78797448	66
chr10	79734148	79734542	66
chr10	82137918	82138316	66
chr10	84571345	84571769	66
chr10	85907758	85908120	66
chr10	88443979	88444415	66
chr10	89619881	89620317	66
chr10	89874101	89874488	66
chr10	93011220	93011593	66
chr11	104125071	104125510	66
chr11	108741857	108742340	66
chr11	114051139	114051594	66
chr11	116476250	116476691	66
chr11	11863068	11863497	66
chr11	12143611	12144035	66
chr11	124663595	124663955	66
chr11	126063988	126064436	66
chr11	130894893	130895332	66
chr11	131898513	131898966	66
chr11	132182465	132182923	66
chr11	133033314	133033752	66
chr11	13375903	13376333	66
chr11	13894725	13895110	66
chr11	18225314	18225709	66
chr11	18431910	18432301	66
chr11	26003555	26003936	66
chr11	32407503	32407931	66
chr11	45105014	45105455	66
chr11	5025667	5026055	66
chr11	58690627	58691082	66
chr11	58953755	58954121	66
chr11	61152364	61152776	66
chr11	62690454	62690878	66
chr11	65537282	65537666	66
chr11	68898982	68899414	66
chr11	70295076	70295506	66
chr11	74581491	74581935	66
chr11	74952628	74953013	66
chr11	79172073	79172509	66
chr11	82961016	82961440	66
chr11	89938029	89938400	66
chr11	94254847	94255243	66
chr12	10292597	10293032	66
chr12	105446810	105447205	66
chr12	107841956	107842380	66
chr12	108015768	108016152	66
chr12	108731091	108731478	66
chr12	111843032	111843520	66
chr12	112225940	112226370	66
chr12	112608175	112608557	66
chr12	120804917	120805333	66
chr12	120894906	120895369	66
chr12	121409538	121409914	66
chr12	121772559	121772921	66
chr12	123365267	123365706	66
chr12	125398418	125398848	66
chr12	13136362	13136786	66
chr12	131616925	131617369	66
chr12	132320753	132321188	66
chr12	14922786	14923156	66
chr12	27577535	27577959	66
chr12	2955021	2955472	66
chr12	3994628	3995052	66
chr12	41016023	41016447	66
chr12	42982660	42983118	66
chr12	43732731	43733117	66
chr12	43838738	43839162	66
chr12	44276372	44276757	66
chr12	4462889	4463319	66
chr12	45366563	45367010	66
chr12	46736248	46736703	66
chr12	47055164	47055559	66
chr12	4867233	4867657	66
chr12	52288721	52289104	66
chr12	53645269	53645694	66
chr12	55465863	55466329	66
chr12	56478932	56479326	66
chr12	57520927	57521398	66
chr12	57670729	57671153	66
chr12	59543820	59544219	66
chr12	6667163	6667587	66
chr12	70970827	70971188	66
chr12	74415610	74416002	66
chr12	74759389	74759787	66
chr12	75197016	75197440	66
chr12	75882317	75882742	66
chr12	76849506	76849933	66
chr12	80588906	80589330	66
chr12	81026610	81027039	66
chr12	82910799	82911229	66
chr12	8332536	8332960	66
chr12	88260448	88260850	66
chr12	94059	94555	66
chr12	9895693	9896053	66
chr12	9950588	9951007	66
chr13	103232912	103233293	66
chr13	108829003	108829427	66
chr13	111333149	111333583	66
chr13	112126760	112127184	66
chr13	114112570	114113009	66
chr13	114607366	114607754	66
chr13	20701797	20702272	66
chr13	21278119	21278569	66
chr13	26951133	26951586	66
chr13	28558402	28558778	66
chr13	30029207	30029631	66
chr13	32484015	32484439	66
chr13	33213641	33214065	66
chr13	42908160	42908591	66
chr13	45914467	45915002	66
chr13	46085719	46086072	66
chr13	46734606	46734984	66
chr13	49306082	49306506	66
chr13	52423797	52424183	66
chr13	60800648	60801058	66
chr13	74282494	74282918	66
chr13	78711763	78712187	66
chr13	80349915	80350281	66
chr13	80938012	80938436	66
chr13	92839622	92840046	66
chr13	94844816	94845256	66
chr13	95068734	95069158	66
chr13	98501537	98502011	66
chr13	99918098	99918538	66
chr14	105559984	105560434	66
chr14	21335079	21335516	66
chr14	22788191	22788615	66
chr14	22941950	22942374	66
chr14	27453734	27454158	66
chr14	33057628	33058052	66
chr14	37022833	37023257	66
chr14	38455030	38455463	66
chr14	42069701	42070137	66
chr14	49964449	49964840	66
chr14	53879562	53879951	66
chr14	54396553	54397024	66
chr14	56198598	56199022	66
chr14	56941152	56941517	66
chr14	58338204	58338628	66
chr14	59485689	59486114	66
chr14	63743484	63743860	66
chr14	65138214	65138644	66
chr14	68303695	68304151	66
chr14	72570725	72571115	66
chr14	75773622	75774024	66
chr14	79368349	79368773	66
chr14	81735731	81736160	66
chr15	100270125	100270549	66
chr15	21927229	21927614	66
chr15	22460911	22462606	66
chr15	29395909	29396333	66
chr15	33248186	33248610	66
chr15	35000526	35000928	66
chr15	35736802	35737187	66
chr15	38056859	38057236	66
chr15	41757994	41758381	66
chr15	42763718	42764178	66
chr15	45471327	45471716	66
chr15	48377220	48377637	66
chr15	48542760	48543184	66
chr15	49154024	49154394	66
chr15	50408629	50409054	66
chr15	56081240	56081625	66
chr15	60619035	60619411	66
chr15	67130988	67131412	66
chr15	71777434	71777858	66
chr15	72077023	72077453	66
chr15	74329167	74329599	66
chr15	75801255	75801685	66
chr15	76050580	76051031	66
chr15	77478813	77479241	66
chr15	78200491	78200915	66
chr15	79299457	79299840	66
chr15	81702594	81703026	66
chr15	84692392	84692802	66
chr15	86159214	86159638	66
chr15	88874439	88874829	66
chr15	89547351	89547775	66
chr15	90035200	90035624	66
chr15	91025619	91025995	66
chr15	95120119	95120535	66
chr15	98447370	98447718	66
chr16	13967670	13968100	66
chr16	15116056	15116448	66
chr16	19234558	19234942	66
chr16	2066454	2066837	66
chr16	21651988	21652415	66
chr16	2301492	2301900	66
chr16	23166696	23167157	66
chr16	2590044	2590478	66
chr16	2892427	2892859	66
chr16	3053661	3054064	66
chr16	30988726	30989129	66
chr16	31725805	31726214	66
chr16	3507839	3508267	66
chr16	47177275	47177649	66
chr16	53193802	53194162	66
chr16	53807020	53807451	66
chr16	54991236	54991637	66
chr16	55068930	55069327	66
chr16	55291886	55292276	66
chr16	56823322	56823746	66
chr16	58028674	58029077	66
chr16	58528903	58529293	66
chr16	63323732	63324156	66
chr16	66962632	66963042	66
chr16	67193889	67194275	66
chr16	67318786	67319232	66
chr16	69184051	69184420	66
chr16	72100567	72100960	66
chr16	74896641	74897017	66
chr16	84077726	84078147	66
chr16	84780425	84780889	66
chr16	84992633	84993051	66
chr16	85380825	85381241	66
chr16	86907730	86908137	66
chr16	87735936	87736362	66
chr16	88695058	88695498	66
chr16	89766464	89766897	66
chr16	9144268	9144667	66
chr17	16208053	16208477	66
chr17	16331386	16331742	66
chr17	1687269	1687693	66
chr17	1786066	1786490	66
chr17	17936794	17937222	66
chr17	18046355	18046779	66
chr17	18223121	18223555	66
chr17	1929250	1929674	66
chr17	1956804	1957257	66
chr17	1998244	1998695	66
chr17	21142955	21143379	66
chr17	27946146	27946591	66
chr17	35577441	35577880	66
chr17	36693408	36693832	66
chr17	37139401	37139742	66
chr17	42423096	42423511	66
chr17	45393045	45393411	66
chr17	46151697	46152069	66
chr17	46451999	46452429	66
chr17	50184018	50184394	66
chr17	54203868	54204270	66
chr17	54731280	54731704	66
chr17	55198690	55199072	66
chr17	56354479	56354895	66
chr17	57930552	57930975	66
chr17	58647084	58647519	66
chr17	58798118	58798478	66
chr17	62770497	62770899	66
chr17	63194872	63195249	66
chr17	65355970	65356394	66
chr17	66053596	66054024	66
chr17	66968245	66968669	66
chr17	68164134	68164558	66
chr17	69080344	69080768	66
chr17	71653614	71654007	66
chr17	71994732	71995151	66
chr17	73754724	73755158	66
chr17	74469605	74470045	66
chr17	74553497	74553885	66
chr17	76009928	76010312	66
chr17	77632679	77633098	66
chr17	79375708	79376103	66
chr17	7944651	7945077	66
chr17	9305874	9306322	66
chr17	9862652	9863248	66
chr18	11741508	11741923	66
chr18	20378993	20379379	66
chr18	25329996	25330442	66
chr18	34522247	34522623	66
chr18	34874895	34875283	66
chr18	35024658	35025082	66
chr18	39633127	39633551	66
chr18	44135660	44136090	66
chr18	44529997	44530430	66
chr18	44809861	44810286	66
chr18	48577469	48577893	66
chr18	57655337	57655709	66
chr18	61009419	61009843	66
chr18	71998627	71999079	66
chr18	73968825	73969249	66
chr19	12827683	12828107	66
chr19	13261026	13261463	66
chr19	14225557	14225984	66
chr19	16296538	16296962	66
chr19	16552434	16552864	66
chr19	18340203	18340635	66
chr19	18519003	18519400	66
chr19	19586655	19587083	66
chr19	2051132	2051590	66
chr19	34849922	34850320	66
chr19	36310878	36311258	66
chr19	3692484	3692869	66
chr19	38633080	38633440	66
chr19	40723212	40723673	66
chr19	41937342	41937775	66
chr19	43045786	43046177	66
chr19	43385366	43385790	66
chr19	45157663	45158090	66
chr19	45311179	45311582	66
chr19	4547421	4547857	66
chr19	47783466	47783885	66
chr19	49009364	49009788	66
chr19	50187630	50188055	66
chr19	5225938	5226349	66
chr19	5354464	5354926	66
chr19	5480546	5480941	66
chr19	5523087	5523490	66
chr19	5534946	5535366	66
chr19	56215065	56215454	66
chr19	56591925	56592306	66
chr19	56844854	56845278	66
chr19	58666435	58666801	66
chr19	771239	771599	66
chr19	7982657	7983081	66
chr19	8804604	8805019	66
chr19	9422707	9423108	66
chr19	970638	971039	66
chr19	9958700	9959144	66
chr2	100794478	100794896	66
chr2	101211295	101211719	66
chr2	101629115	101629503	66
chr2	102387097	102387533	66
chr2	106071222	106071633	66
chr2	106536325	106536717	66
chr2	106701779	106702203	66
chr2	106714521	106714948	66
chr2	107188982	107189406	66
chr2	110873908	110874349	66
chr2	11969325	11969729	66
chr2	119884123	119884576	66
chr2	121010623	121011063	66
chr2	126274047	126274499	66
chr2	12856064	12856440	66
chr2	132170729	132171105	66
chr2	133106659	133107027	66
chr2	144270649	144271029	66
chr2	148695310	148695689	66
chr2	152266404	152266796	66
chr2	160041805	160042229	66
chr2	161126468	161126918	66
chr2	163183604	163184028	66
chr2	169615711	169616140	66
chr2	169805111	169805559	66
chr2	170308533	170309004	66
chr2	170335954	170336350	66
chr2	180801394	180801792	66
chr2	188002944	188003368	66
chr2	1900886	1901293	66
chr2	191544993	191545418	66
chr2	192109712	192110172	66
chr2	192555660	192556045	66
chr2	193027163	193027531	66
chr2	195031498	195031933	66
chr2	19946367	19946854	66
chr2	204103296	204104628	66
chr2	207256809	207257233	66
chr2	207648445	207648869	66
chr2	208339585	208340022	66
chr2	20881935	20882311	66
chr2	215867197	215867630	66
chr2	216887758	216888182	66
chr2	225643106	225643547	66
chr2	228913594	228913994	66
chr2	232382204	232382628	66
chr2	233198064	233198699	66
chr2	235964547	235964971	66
chr2	23683111	23683535	66
chr2	23789567	23790004	66
chr2	246471	246895	66
chr2	26310921	26311306	66
chr2	29044232	29044615	66
chr2	31954753	31955160	66
chr2	32997686	32998063	66
chr2	36198234	36198642	66
chr2	37641543	37641945	66
chr2	50718656	50719085	66
chr2	56304633	56305061	66
chr2	59528926	59529352	66
chr2	60787896	60788308	66
chr2	61922016	61922443	66
chr2	62125917	62126351	66
chr2	64088334	64088774	66
chr2	71222540	71222953	66
chr2	71297406	71297840	66
chr2	71451033	71451457	66
chr2	7259129	7259563	66
chr2	74374887	74375291	66
chr2	75693833	75694254	66
chr2	85358191	85358665	66
chr2	85470799	85471223	66
chr2	85875711	85876135	66
chr2	86991827	86992251	66
chr2	9511516	9511924	66
chr2	95745691	95746126	66
chr2	97481787	97482242	66
chr20	10591960	10592390	66
chr20	10677239	10677630	66
chr20	15217425	15217815	66
chr20	16456576	16457004	66
chr20	17999726	18000160	66
chr20	25520827	25521267	66
chr20	31592888	31593287	66
chr20	33124751	33125211	66
chr20	33150403	33150842	66
chr20	33684015	33684395	66
chr20	33796194	33796560	66
chr20	36020782	36021193	66
chr20	36530543	36530967	66
chr20	37419105	37419491	66
chr20	38514643	38515072	66
chr20	38894755	38895179	66
chr20	43540005	43540414	66
chr20	44803164	44803561	66
chr20	5037308	5037725	66
chr20	50700198	50700574	66
chr20	52164313	52164673	66
chr20	53263353	53263788	66
chr20	62338071	62338501	66
chr20	633814	634266	66
chr20	741591	742015	66
chr20	9958997	9959449	66
chr21	16110255	16110679	66
chr21	26758198	26758622	66
chr21	26793999	26794442	66
chr21	31806340	31806764	66
chr21	37876550	37876919	66
chr21	38954892	38955264	66
chr21	40525311	40525705	66
chr21	44530871	44531301	66
chr21	44923265	44923661	66
chr21	45907711	45908087	66
chr22	19953532	19953956	66
chr22	21978361	21978758	66
chr22	22590012	22590410	66
chr22	22901396	22902006	66
chr22	23027398	23027828	66
chr22	23744835	23745266	66
chr22	25168493	25168918	66
chr22	27064887	27065359	66
chr22	29709104	29709542	66
chr22	33670193	33670593	66
chr22	33915198	33915634	66
chr22	38465249	38465689	66
chr22	38500082	38500506	66
chr22	39120944	39121368	66
chr22	39955708	39956131	66
chr22	42159070	42159459	66
chr22	50838053	50838505	66
chr22	50964053	50964477	66
chr3	104315391	104315798	66
chr3	106543585	106544040	66
chr3	111340356	111340793	66
chr3	1123682	1124115	66
chr3	113631777	113632201	66
chr3	114245874	114246298	66
chr3	124705343	124705773	66
chr3	128291369	128291800	66
chr3	128503077	128503492	66
chr3	139038599	139039014	66
chr3	143152606	143152993	66
chr3	143494198	143494637	66
chr3	14443629	14444063	66
chr3	147793909	147794288	66
chr3	148445025	148445440	66
chr3	149435199	149435623	66
chr3	14967153	14967522	66
chr3	150127675	150128295	66
chr3	151789714	151790155	66
chr3	153735884	153736263	66
chr3	157250377	157250780	66
chr3	16642744	16643130	66
chr3	171332284	171332733	66
chr3	178733305	178733681	66
chr3	179039360	179039753	66
chr3	17935897	17936321	66
chr3	182803397	182803794	66
chr3	183959644	183960042	66
chr3	186882840	186883264	66
chr3	192490283	192490709	66
chr3	194947802	194948232	66
chr3	197669852	197670240	66
chr3	30240572	30240996	66
chr3	31489989	31490386	66
chr3	34725342	34725766	66
chr3	40358567	40358927	66
chr3	43003090	43003483	66
chr3	44364854	44365221	66
chr3	45082190	45082575	66
chr3	46538195	46538648	66
chr3	4675079	4675460	66
chr3	46889938	46890326	66
chr3	4763731	4764163	66
chr3	48514543	48514998	66
chr3	48989918	48990355	66
chr3	49738786	49739249	66
chr3	50690177	50690601	66
chr3	52048617	52049041	66
chr3	52312711	52313135	66
chr3	52833077	52833464	66
chr3	56337624	56338053	66
chr3	63336853	63337215	66
chr3	64516096	64516525	66
chr3	65422275	65422708	66
chr3	65717997	65718421	66
chr3	68925299	68925640	66
chr3	69358954	69359355	66
chr3	71118988	71119413	66
chr3	72924657	72925033	66
chr3	74316717	74317160	66
chr3	85616201	85616625	66
chr3	88268393	88268817	66
chr3	98320903	98321327	66
chr4	103370894	103371318	66
chr4	104707179	104707614	66
chr4	105781708	105782060	66
chr4	106441929	106442415	66
chr4	107971656	107972107	66
chr4	108834457	108834851	66
chr4	113686730	113687154	66
chr4	118955308	118955747	66
chr4	119274010	119274440	66
chr4	122821547	122821923	66
chr4	123371923	123372535	66
chr4	140933751	140934175	66
chr4	140971424	140971879	66
chr4	141782512	141782888	66
chr4	144942733	144943160	66
chr4	145064103	145064489	66
chr4	145532985	145533420	66
chr4	154495486	154495910	66
chr4	155543777	155544206	66
chr4	156893223	156893655	66
chr4	158125656	158126109	66
chr4	159546033	159546466	66
chr4	166385930	166386364	66
chr4	172955188	172955618	66
chr4	173946212	173946605	66
chr4	174911240	174911683	66
chr4	185932579	185933003	66
chr4	186226122	186226561	66
chr4	186989138	186989577	66
chr4	187122971	187123400	66
chr4	20396778	20397202	66
chr4	20424032	20424466	66
chr4	22436481	22436930	66
chr4	22899127	22899551	66
chr4	2415046	2415471	66
chr4	25927402	25927786	66
chr4	27693674	27694147	66
chr4	37385257	37385659	66
chr4	48018234	48018671	66
chr4	53454255	53454646	66
chr4	5461859	5462248	66
chr4	55299812	55300277	66
chr4	5826369	5826793	66
chr4	65404955	65405380	66
chr4	6676361	6676833	66
chr4	69364144	69364485	66
chr4	70689047	70689477	66
chr4	7196109	7196555	66
chr4	72049900	72050324	66
chr4	76357877	76358318	66
chr4	78394647	78395082	66
chr4	79533542	79533966	66
chr4	82388557	82388907	66
chr4	83995143	83995567	66
chr4	86048729	86049124	66
chr4	88274628	88275052	66
chr4	88418286	88418721	66
chr4	89945209	89945604	66
chr5	103748557	103749003	66
chr5	109776718	109777142	66
chr5	110201383	110201807	66
chr5	112183950	112184310	66
chr5	117947041	117947465	66
chr5	123272871	123273271	66
chr5	125835646	125836053	66
chr5	132623194	132623618	66
chr5	134187003	134187427	66
chr5	135215948	135216378	66
chr5	136556110	136556534	66
chr5	136680406	136680792	66
chr5	140571692	140572085	66
chr5	141205732	141206143	66
chr5	146603760	146604167	66
chr5	149555115	149555495	66
chr5	154429330	154429754	66
chr5	156559013	156559437	66
chr5	159448836	159449217	66
chr5	170700276	170700714	66
chr5	172878005	172878419	66
chr5	176513908	176514343	66
chr5	179223062	179223500	66
chr5	179228784	179229231	66
chr5	180515249	180515649	66
chr5	180594830	180595275	66
chr5	21459310	21459688	66
chr5	2151390	2151799	66
chr5	32942482	32942936	66
chr5	36242018	36242426	66
chr5	37837443	37837867	66
chr5	39716534	39716972	66
chr5	436411	436838	66
chr5	52391787	52392141	66
chr5	56196660	56197046	66
chr5	57794133	57794557	66
chr5	63370345	63370769	66
chr5	64333620	64334064	66
chr5	6780883	6781292	66
chr5	67957032	67957496	66
chr5	71651499	71651946	66
chr5	72886908	72887309	66
chr5	73508126	73508550	66
chr5	74215315	74215726	66
chr5	75633712	75634180	66
chr5	75897299	75897675	66
chr5	75937360	75937727	66
chr5	80007741	80008165	66
chr5	81134357	81134747	66
chr5	92245207	92245590	66
chr6	100194184	100194532	66
chr6	100353370	100353794	66
chr6	108840139	108840570	66
chr6	109704373	109704797	66
chr6	111200326	111200737	66
chr6	112617296	112617720	66
chr6	113627729	113628153	66
chr6	126274144	126274583	66
chr6	126354763	126355147	66
chr6	127741568	127741999	66
chr6	128058056	128058501	66
chr6	132621444	132621889	66
chr6	132851491	132851915	66
chr6	133833557	133833996	66
chr6	134245081	134245457	66
chr6	137113556	137113975	66
chr6	137248461	137248885	66
chr6	137736720	137737144	66
chr6	143658694	143659124	66
chr6	143834487	143834886	66
chr6	14711284	14711685	66
chr6	149364558	149364982	66
chr6	150250557	150250942	66
chr6	151727177	151727565	66
chr6	152086552	152086976	66
chr6	154475492	154475933	66
chr6	155648637	155649007	66
chr6	158368184	158368614	66
chr6	160362711	160363145	66
chr6	168368772	168369210	66
chr6	17156321	17156699	66
chr6	21935809	21936205	66
chr6	24359871	24360295	66
chr6	27125691	27126106	66
chr6	30043501	30043967	66
chr6	33382375	33382776	66
chr6	33739251	33739650	66
chr6	35705317	35705691	66
chr6	38461735	38462111	66
chr6	38940967	38941348	66
chr6	39157707	39158137	66
chr6	40967239	40967655	66
chr6	43969009	43969411	66
chr6	54857589	54858004	66
chr6	62859942	62860385	66
chr6	74513511	74513871	66
chr6	76236247	76236639	66
chr6	76641743	76642167	66
chr6	84994114	84994514	66
chr6	87646752	87647176	66
chr6	87776129	87776553	66
chr6	89693271	89693700	66
chr6	90680322	90680747	66
chr6	99782401	99782783	66
chr7	104624420	104624850	66
chr7	104781504	104781969	66
chr7	105070152	105070542	66
chr7	107515079	107515455	66
chr7	107519803	107520190	66
chr7	108100378	108100798	66
chr7	112190497	112190870	66
chr7	115778256	115778634	66
chr7	116426740	116427209	66
chr7	120195008	120195432	66
chr7	121392725	121393180	66
chr7	121733008	121733350	66
chr7	12283713	12284179	66
chr7	128938135	128938470	66
chr7	129247581	129247951	66
chr7	132915353	132915742	66
chr7	134012651	134013040	66
chr7	134440131	134440578	66
chr7	135099614	135099990	66
chr7	140192872	140193282	66
chr7	140375035	140375465	66
chr7	141485759	141486115	66
chr7	142211014	142211474	66
chr7	142240381	142240788	66
chr7	142508833	142509209	66
chr7	143534312	143534736	66
chr7	143598598	143599079	66
chr7	150705748	150706199	66
chr7	150865298	150865697	66
chr7	151323483	151323929	66
chr7	152033832	152034267	66
chr7	158439854	158440293	66
chr7	16117688	16118067	66
chr7	16735246	16735631	66
chr7	2471136	2471517	66
chr7	25018999	25019448	66
chr7	2648549	2648979	66
chr7	2700431	2700876	66
chr7	30452649	30453054	66
chr7	32101753	32102145	66
chr7	33373967	33374391	66
chr7	42730634	42731058	66
chr7	42871239	42871663	66
chr7	4923333	4923723	66
chr7	50437100	50437530	66
chr7	54909402	54909808	66
chr7	55211978	55212451	66
chr7	55338729	55339167	66
chr7	65478953	65479350	66
chr7	6598476	6598906	66
chr7	73689599	73689999	66
chr7	8229963	8230387	66
chr7	89927477	89927847	66
chr7	93344525	93344949	66
chr7	948416	948851	66
chr7	95315405	95315842	66
chr8	100010092	100010489	66
chr8	101553021	101553419	66
chr8	101637834	101638272	66
chr8	101950792	101951177	66
chr8	102644761	102645113	66
chr8	109930603	109931027	66
chr8	111844601	111845040	66
chr8	113813291	113813739	66
chr8	119515688	119516116	66
chr8	119522700	119523124	66
chr8	120366311	120366735	66
chr8	125965917	125966341	66
chr8	126712900	126713300	66
chr8	126840951	126841395	66
chr8	128219164	128219593	66
chr8	131141827	131142187	66
chr8	135488973	135489412	66
chr8	138346834	138347274	66
chr8	139948403	139948803	66
chr8	140717984	140718413	66
chr8	141368630	141369047	66
chr8	142070012	142070423	66
chr8	142179124	142179526	66
chr8	144313616	144314023	66
chr8	146030360	146030795	66
chr8	22280047	22280435	66
chr8	22562076	22562500	66
chr8	24368983	24369429	66
chr8	25333166	25333593	66
chr8	26394234	26394658	66
chr8	28645262	28645649	66
chr8	28692625	28693050	66
chr8	30015081	30015485	66
chr8	37851115	37851560	66
chr8	38029068	38029450	66
chr8	39184918	39185289	66
chr8	39749503	39749927	66
chr8	41278597	41278991	66
chr8	51310726	51311116	66
chr8	55545339	55545782	66
chr8	58986790	58987204	66
chr8	61759975	61760409	66
chr8	67333973	67334397	66
chr8	70858356	70858764	66
chr8	71747130	71747554	66
chr8	71859009	71859433	66
chr8	74961075	74961499	66
chr8	75002645	75003117	66
chr8	80596806	80597196	66
chr8	83355720	83356146	66
chr8	87883245	87883676	66
chr8	9195774	9196175	66
chr8	98182832	98183259	66
chr9	100377783	100378159	66
chr9	101993991	101994375	66
chr9	103364630	103365006	66
chr9	108604336	108604666	66
chr9	111297753	111298254	66
chr9	116071465	116071889	66
chr9	118286722	118287146	66
chr9	122052028	122052453	66
chr9	123382012	123382391	66
chr9	123748010	123748434	66
chr9	125141583	125142022	66
chr9	126162049	126162458	66
chr9	128018245	128018675	66
chr9	130288071	130288458	66
chr9	136226156	136226560	66
chr9	136454504	136454968	66
chr9	138366753	138367183	66
chr9	139030447	139030877	66
chr9	139035117	139035509	66
chr9	16133741	16134165	66
chr9	18208157	18208549	66
chr9	1837448	1837890	66
chr9	19174225	19174649	66
chr9	21318269	21318665	66
chr9	21812976	21813357	66
chr9	26326498	26326859	66
chr9	26723458	26723904	66
chr9	27276408	27276832	66
chr9	32968367	32968791	66
chr9	34332329	34332786	66
chr9	35051379	35051760	66
chr9	71182940	71183353	66
chr9	73900047	73900436	66
chr9	7401980	7402451	66
chr9	79034693	79035117	66
chr9	79280819	79281287	66
chr9	79611621	79612047	66
chr9	81848459	81848890	66
chr9	85221656	85222097	66
chr9	85814135	85814580	66
chr9	88224967	88225391	66
chr9	90565660	90566085	66
chr9	91356218	91356698	66
chr9	99871502	99871883	66
chrX	102154856	102155283	66
chrX	103172538	103173016	66
chrX	10565899	10566328	66
chrX	10583968	10584352	66
chrX	106106282	106106667	66
chrX	107221927	107222351	66
chrX	107244634	107245077	66
chrX	107442865	107443291	66
chrX	108876121	108876564	66
chrX	109908889	109909313	66
chrX	113845478	113845861	66
chrX	118279099	118279535	66
chrX	118832758	118833182	66
chrX	119014775	119015199	66
chrX	128494177	128494610	66
chrX	133387956	133388382	66
chrX	134611476	134611866	66
chrX	135776970	135777351	66
chrX	136276287	136276700	66
chrX	13768291	13768720	66
chrX	149108727	149109118	66
chrX	152901714	152902094	66
chrX	17553339	17553774	66
chrX	17963205	17963629	66
chrX	18904527	18904944	66
chrX	21497966	21498409	66
chrX	31232035	31232467	66
chrX	40595035	40595459	66
chrX	41593777	41594203	66
chrX	45683962	45684386	66
chrX	46512884	46513335	66
chrX	49019970	49020413	66
chrX	53508018	53508446	66
chrX	56759885	56760315	66
chrX	57182815	57183239	66
chrX	57600169	57600611	66
chrX	65206087	65206501	66
chrX	68378250	68378674	66
chrX	68758028	68758452	66
chrX	70199225	70199678	66
chrX	7050472	7050850	66
chrX	80451196	80451620	66
chrX	83171513	83171937	66
chrX	8783463	8783887	66
chr1	100173106	100173496	67
chr1	109631791	109632234	67
chr1	109743721	109744119	67
chr1	110466027	110466631	67
chr1	111573134	111573503	67
chr1	114447685	114448056	67
chr1	11771144	11771529	67
chr1	118438136	118438512	67
chr1	118693775	118694554	67
chr1	120086765	120087202	67
chr1	12091312	12091679	67
chr1	149763992	149764369	67
chr1	15058394	15058776	67
chr1	150594002	150594371	67
chr1	151665525	151665916	67
chr1	153377178	153377608	67
chr1	154506691	154507127	67
chr1	154792101	154792500	67
chr1	155066826	155067253	67
chr1	156450493	156450863	67
chr1	156589092	156589530	67
chr1	160132017	160132489	67
chr1	160386181	160386605	67
chr1	162824031	162824391	67
chr1	164587045	164587469	67
chr1	165042650	165043047	67
chr1	165687127	165687539	67
chr1	165840612	165841067	67
chr1	167026472	167026865	67
chr1	168606638	168607001	67
chr1	170043813	170044198	67
chr1	170898866	170899290	67
chr1	171624643	171625006	67
chr1	172059338	172059762	67
chr1	17401909	17402318	67
chr1	179675491	179675852	67
chr1	183439162	183439615	67
chr1	185528989	185529381	67
chr1	185650159	185650583	67
chr1	19440116	19440507	67
chr1	204777195	204777588	67
chr1	20491905	20492298	67
chr1	206831784	206832222	67
chr1	209381009	209381389	67
chr1	212782634	212783074	67
chr1	213141129	213141519	67
chr1	216394467	216394904	67
chr1	219834358	219834806	67
chr1	225110216	225110642	67
chr1	226388719	226389129	67
chr1	228702976	228703362	67
chr1	22992247	22992637	67
chr1	2314028	2314412	67
chr1	231451521	231451913	67
chr1	231493567	231493933	67
chr1	231739741	231740130	67
chr1	23188578	23188986	67
chr1	231942415	231942807	67
chr1	232067601	232067978	67
chr1	234622704	234623064	67
chr1	240114786	240115212	67
chr1	240352651	240353075	67
chr1	242059672	242060034	67
chr1	246175555	246175937	67
chr1	25531338	25531746	67
chr1	26864434	26864912	67
chr1	26928827	26929225	67
chr1	28052082	28052469	67
chr1	29572278	29572706	67
chr1	29839787	29840172	67
chr1	32098730	32099106	67
chr1	3236512	3236902	67
chr1	32443292	32443715	67
chr1	32469172	32469543	67
chr1	33603403	33603827	67
chr1	38027357	38027766	67
chr1	38492290	38492659	67
chr1	39657254	39657638	67
chr1	44395936	44396733	67
chr1	45142821	45143204	67
chr1	47013627	47014284	67
chr1	47088127	47088517	67
chr1	49038319	49038695	67
chr1	53387254	53387642	67
chr1	55750437	55750823	67
chr1	59250755	59251144	67
chr1	60345208	60345632	67
chr1	62609900	62610324	67
chr1	62857028	62857468	67
chr1	63377692	63378055	67
chr1	6474347	6474749	67
chr1	65925047	65925471	67
chr1	71546790	71547161	67
chr1	839947	840371	67
chr1	8411695	8412115	67
chr1	8978145	8978529	67
chr1	89948815	89949196	67
chr1	9022937	9023341	67
chr1	94801393	94801839	67
chr1	97061752	97062176	67
chr1	99259823	99260247	67
chr10	101307695	101308137	67
chr10	102826264	102826658	67
chr10	105176578	105177002	67
chr10	105324559	105325141	67
chr10	106057491	106057911	67
chr10	106684994	106685418	67
chr10	108471029	108471526	67
chr10	109574507	109574972	67
chr10	110543682	110544126	67
chr10	112039108	112039536	67
chr10	112360227	112360662	67
chr10	112440796	112441172	67
chr10	114868214	114868626	67
chr10	1156022	1156382	67
chr10	11767219	11767589	67
chr10	123813539	123813941	67
chr10	124039142	124039566	67
chr10	129976595	129977019	67
chr10	13141602	13141984	67
chr10	14367322	14367761	67
chr10	16851330	16851720	67
chr10	29408302	29408698	67
chr10	29528805	29529190	67
chr10	30702950	30703307	67
chr10	31757169	31757612	67
chr10	32125735	32126111	67
chr10	33444719	33445143	67
chr10	43886164	43886540	67
chr10	45730616	45731040	67
chr10	50727032	50727420	67
chr10	5727477	5727853	67
chr10	5991328	5991714	67
chr10	6150685	6151482	67
chr10	63594872	63595255	67
chr10	64314357	64314797	67
chr10	65393436	65393860	67
chr10	65579528	65579888	67
chr10	65632085	65632445	67
chr10	69280672	69281096	67
chr10	69916152	69916522	67
chr10	71548816	71549229	67
chr10	71661361	71661721	67
chr10	72139326	72139716	67
chr10	74593990	74594369	67
chr10	78392444	78392831	67
chr10	7861043	7861492	67
chr10	78871646	78872022	67
chr10	81818554	81818969	67
chr10	81982375	81982809	67
chr10	82203364	82203781	67
chr10	90551691	90552098	67
chr10	92802970	92803441	67
chr10	94050527	94050957	67
chr11	104871530	104871960	67
chr11	105947534	105948227	67
chr11	10646001	10646396	67
chr11	107447203	107447627	67
chr11	108525711	108526135	67
chr11	109567965	109568333	67
chr11	109809900	109810324	67
chr11	110072053	110072413	67
chr11	110333828	110334252	67
chr11	113677114	113677510	67
chr11	114633127	114633570	67
chr11	116324729	116325164	67
chr11	117068589	117068985	67
chr11	118478257	118479047	67
chr11	119210618	119210989	67
chr11	120530755	120531229	67
chr11	122724663	122725087	67
chr11	123036678	123037114	67
chr11	124616430	124616817	67
chr11	125225109	125225496	67
chr11	125741298	125741679	67
chr11	130697676	130698102	67
chr11	131277898	131278322	67
chr11	131557868	131558239	67
chr11	134077303	134077749	67
chr11	134131909	134132280	67
chr11	14991332	14991776	67
chr11	15848388	15848789	67
chr11	30149860	30150284	67
chr11	31261832	31262256	67
chr11	31362482	31362906	67
chr11	34171310	34171748	67
chr11	35327295	35327741	67
chr11	35426034	35426433	67
chr11	35433832	35434257	67
chr11	36500253	36500677	67
chr11	4208139	4208519	67
chr11	42546174	42546598	67
chr11	43526050	43526496	67
chr11	44154895	44155271	67
chr11	44505740	44506176	67
chr11	47955994	47956375	67
chr11	5312496	5312869	67
chr11	57519101	57519525	67
chr11	58053726	58054153	67
chr11	58820791	58821152	67
chr11	63808111	63808552	67
chr11	64795050	64795474	67
chr11	65149692	65150081	67
chr11	65393415	65393851	67
chr11	65901996	65902390	67
chr11	66743374	66743790	67
chr11	6732756	6733186	67
chr11	67374179	67374613	67
chr11	67761220	67761653	67
chr11	68717722	68718164	67
chr11	69532886	69533310	67
chr11	70329096	70329501	67
chr11	723210	723634	67
chr11	73642331	73642767	67
chr11	74032531	74032920	67
chr11	75136562	75137008	67
chr11	77939418	77939794	67
chr11	79111760	79112184	67
chr11	8112295	8112725	67
chr11	82429255	82429621	67
chr11	8981101	8981491	67
chr11	94058841	94059237	67
chr11	94887605	94888058	67
chr11	95582218	95582642	67
chr12	105777146	105777482	67
chr12	106542875	106543299	67
chr12	106620565	106620951	67
chr12	108851040	108851404	67
chr12	109005898	109006286	67
chr12	11706840	11707264	67
chr12	117125742	117126144	67
chr12	117588883	117589293	67
chr12	119474684	119475103	67
chr12	120218629	120219013	67
chr12	120773226	120773610	67
chr12	123350171	123350627	67
chr12	123431184	123431610	67
chr12	124103048	124103403	67
chr12	125887731	125888144	67
chr12	129677798	129678250	67
chr12	131323979	131324409	67
chr12	132990551	132990940	67
chr12	15685305	15685729	67
chr12	2962762	2963157	67
chr12	31000089	31000513	67
chr12	31806119	31806495	67
chr12	32824820	32825245	67
chr12	34174916	34175340	67
chr12	3422718	3423177	67
chr12	45168594	45168959	67
chr12	48936085	48936453	67
chr12	49514901	49515291	67
chr12	49690233	49690939	67
chr12	5280884	5281316	67
chr12	5551556	5551980	67
chr12	56190827	56191290	67
chr12	57028751	57029155	67
chr12	58150509	58150897	67
chr12	58837344	58837759	67
chr12	62586440	62586821	67
chr12	62996831	62997293	67
chr12	63207016	63207398	67
chr12	67087658	67088090	67
chr12	69223990	69224377	67
chr12	72332542	72332911	67
chr12	76430890	76431253	67
chr12	77320949	77321373	67
chr12	8230954	8231382	67
chr12	82920954	82921319	67
chr12	84896923	84897359	67
chr12	85969474	85969842	67
chr12	88446443	88446876	67
chr12	8976151	8976530	67
chr12	89864505	89864902	67
chr12	94372932	94373394	67
chr12	95611182	95611560	67
chr12	9621579	9622006	67
chr12	98354767	98355204	67
chr12	9860789	9861146	67
chr13	110443647	110444077	67
chr13	110761206	110761646	67
chr13	110768358	110768778	67
chr13	113164275	113164705	67
chr13	21754822	21755246	67
chr13	23981028	23981452	67
chr13	24152783	24153376	67
chr13	27980401	27980825	67
chr13	28344926	28345350	67
chr13	29379328	29379752	67
chr13	30287949	30288381	67
chr13	30909214	30909613	67
chr13	31553275	31554087	67
chr13	32738799	32739181	67
chr13	33485607	33486066	67
chr13	37432311	37432751	67
chr13	39446794	39447239	67
chr13	39590894	39591356	67
chr13	45945067	45945472	67
chr13	88323419	88323843	67
chr13	92058899	92059294	67
chr13	95272521	95272945	67
chr13	96672344	96672768	67
chr13	97864994	97865418	67
chr13	98563774	98564211	67
chr14	100351676	100352067	67
chr14	100491531	100491932	67
chr14	101119645	101120062	67
chr14	104603779	104604203	67
chr14	21558382	21558825	67
chr14	22025721	22026107	67
chr14	22217061	22217485	67
chr14	22381926	22382313	67
chr14	22552482	22553280	67
chr14	23291998	23292377	67
chr14	23410091	23410471	67
chr14	32395251	32395654	67
chr14	47747428	47747871	67
chr14	50778410	50778935	67
chr14	55039008	55039455	67
chr14	57533621	57534009	67
chr14	59106583	59107018	67
chr14	65486680	65487084	67
chr14	68085315	68085739	67
chr14	68410553	68410968	67
chr14	70046852	70047233	67
chr14	71034579	71035003	67
chr14	71422582	71423006	67
chr14	76517106	76517530	67
chr14	79032920	79033275	67
chr14	79303157	79303591	67
chr14	80669264	80669688	67
chr14	88271546	88271990	67
chr14	90381598	90382022	67
chr14	91227028	91227452	67
chr14	91604777	91605182	67
chr14	93055547	93055983	67
chr14	93439561	93439966	67
chr14	93500692	93501126	67
chr14	96075731	96076123	67
chr14	96460673	96461048	67
chr15	101810075	101810465	67
chr15	102192475	102192850	67
chr15	34286188	34286612	67
chr15	34880189	34880571	67
chr15	39145806	39146230	67
chr15	40167163	40167541	67
chr15	43560918	43561342	67
chr15	47763625	47764049	67
chr15	48280120	48280499	67
chr15	48577947	48578340	67
chr15	49527764	49528188	67
chr15	50651014	50651438	67
chr15	51791544	51791985	67
chr15	53027683	53028069	67
chr15	55489133	55489553	67
chr15	56138300	56138678	67
chr15	58043393	58043817	67
chr15	59914528	59914931	67
chr15	61459580	61460004	67
chr15	66859373	66859735	67
chr15	67215721	67216116	67
chr15	69022707	69023161	67
chr15	72044984	72045408	67
chr15	72634712	72635141	67
chr15	72892184	72892608	67
chr15	74604052	74604500	67
chr15	78192661	78193097	67
chr15	80142100	80142524	67
chr15	81269872	81270239	67
chr15	83669134	83669565	67
chr15	84506698	84507122	67
chr15	90038129	90038555	67
chr15	90216338	90216746	67
chr15	92926757	92927134	67
chr15	95569377	95569737	67
chr15	99813187	99813547	67
chr16	10608432	10608856	67
chr16	12667633	12668016	67
chr16	1380508	1380917	67
chr16	13998667	13999084	67
chr16	14622972	14623348	67
chr16	16687276	16687669	67
chr16	18771198	18771615	67
chr16	19178929	19179508	67
chr16	2033312	2034133	67
chr16	21168021	21168404	67
chr16	21695530	21695930	67
chr16	21946399	21946789	67
chr16	2346566	2346990	67
chr16	24700447	24700818	67
chr16	28627210	28627636	67
chr16	28992854	28993262	67
chr16	2904707	2905094	67
chr16	29126711	29127154	67
chr16	30626693	30627086	67
chr16	3144573	3144977	67
chr16	31463070	31463462	67
chr16	31708223	31708613	67
chr16	3316917	3317356	67
chr16	34666420	34666865	67
chr16	4311567	4311961	67
chr16	5106362	5106740	67
chr16	51852240	51852670	67
chr16	537702	538103	67
chr16	56707852	56708248	67
chr16	66750889	66751305	67
chr16	67313155	67313555	67
chr16	68936275	68936661	67
chr16	69429921	69430308	67
chr16	71682781	71683227	67
chr16	74363255	74363679	67
chr16	80561191	80561581	67
chr16	85336834	85337244	67
chr16	8622828	8623257	67
chr16	863643	864013	67
chr16	89665766	89666203	67
chr16	89733410	89733862	67
chr16	89859481	89859932	67
chr16	9030305	9030709	67
chr17	10199050	10199423	67
chr17	10779269	10779680	67
chr17	14829828	14830252	67
chr17	1572644	1572998	67
chr17	16487518	16487942	67
chr17	16819273	16819697	67
chr17	17045147	17045538	67
chr17	17632964	17633361	67
chr17	19665813	19666183	67
chr17	2134935	2135342	67
chr17	25563732	25564084	67
chr17	25715358	25715766	67
chr17	262017	262377	67
chr17	26973859	26974243	67
chr17	27206032	27206453	67
chr17	27243361	27243752	67
chr17	27280470	27280917	67
chr17	27570700	27571137	67
chr17	29700155	29700579	67
chr17	29853259	29853698	67
chr17	30438363	30438800	67
chr17	30788747	30789123	67
chr17	34890142	34890572	67
chr17	36175900	36176324	67
chr17	37080172	37080566	67
chr17	3978158	3978749	67
chr17	40111663	40112086	67
chr17	40464179	40464603	67
chr17	40729637	40730061	67
chr17	43311985	43312415	67
chr17	43361479	43361911	67
chr17	44920209	44920624	67
chr17	45577920	45578379	67
chr17	4634932	4635308	67
chr17	46713753	46714220	67
chr17	46955493	46955917	67
chr17	47929080	47929504	67
chr17	48350183	48351128	67
chr17	5152819	5153243	67
chr17	53719138	53719515	67
chr17	53795508	53795868	67
chr17	55017168	55017691	67
chr17	56618570	56619026	67
chr17	58716081	58716470	67
chr17	58719112	58719536	67
chr17	61045813	61046234	67
chr17	64711809	64712208	67
chr17	65289849	65290175	67
chr17	66770368	66770772	67
chr17	67605647	67606071	67
chr17	698036	698463	67
chr17	7118162	7118573	67
chr17	7227470	7227894	67
chr17	72292728	72293122	67
chr17	7340217	7340733	67
chr17	73616031	73616442	67
chr17	73873308	73874305	67
chr17	74554577	74554958	67
chr17	74864224	74864613	67
chr17	75084614	75085010	67
chr17	7537661	7538052	67
chr17	76133362	76133797	67
chr17	76183082	76183450	67
chr17	76408416	76408840	67
chr17	76441656	76442053	67
chr17	78098054	78098504	67
chr17	78873115	78873530	67
chr17	79014586	79014973	67
chr17	7920002	7920388	67
chr17	79504594	79505020	67
chr17	8024837	8025301	67
chr17	80512326	80512650	67
chr17	80732842	80733229	67
chr17	9648190	9648614	67
chr18	11310493	11310877	67
chr18	12394395	12394827	67
chr18	19494689	19495078	67
chr18	19958646	19959090	67
chr18	23985329	23985753	67
chr18	24201387	24201796	67
chr18	30294492	30294923	67
chr18	32309196	32309658	67
chr18	32389681	32390105	67
chr18	34862346	34862764	67
chr18	35056154	35056529	67
chr18	39608207	39608582	67
chr18	40176143	40176571	67
chr18	43554049	43554428	67
chr18	43728678	43729102	67
chr18	44562631	44563055	67
chr18	45550131	45550555	67
chr18	47745119	47745544	67
chr18	48033491	48033869	67
chr18	52763489	52763913	67
chr18	56724424	56724858	67
chr18	61603341	61603792	67
chr18	64884760	64885184	67
chr18	67863046	67863470	67
chr18	68121922	68122346	67
chr18	6886235	6886616	67
chr18	72369540	72369964	67
chr18	72675748	72676183	67
chr18	74766882	74767306	67
chr18	75362720	75363158	67
chr19	1000011	1000441	67
chr19	10330293	10330689	67
chr19	10971805	10972193	67
chr19	11922944	11923334	67
chr19	12074671	12075060	67
chr19	1315649	1316028	67
chr19	13358605	13359005	67
chr19	13539171	13539563	67
chr19	14311004	14311408	67
chr19	15212284	15212667	67
chr19	16136434	16136843	67
chr19	16638912	16639304	67
chr19	17535746	17536170	67
chr19	17559329	17559738	67
chr19	17877424	17877871	67
chr19	17886130	17886535	67
chr19	18512499	18512909	67
chr19	18581043	18581430	67
chr19	18786579	18786970	67
chr19	1897585	1898009	67
chr19	19026454	19026878	67
chr19	19226801	19227205	67
chr19	1945928	1946335	67
chr19	19663551	19663922	67
chr19	23466713	23467163	67
chr19	32778667	32779064	67
chr19	3547395	3547819	67
chr19	3586060	3586460	67
chr19	36551350	36551736	67
chr19	3719057	3719441	67
chr19	37718922	37719320	67
chr19	3986140	3986546	67
chr19	40671455	40671832	67
chr19	41858354	41858739	67
chr19	4233353	4233748	67
chr19	42527795	42528177	67
chr19	42596534	42596946	67
chr19	42795027	42795451	67
chr19	45086145	45086515	67
chr19	45492427	45492812	67
chr19	45665256	45665709	67
chr19	45690749	45691173	67
chr19	4589605	4590027	67
chr19	4730694	4731087	67
chr19	47628449	47628848	67
chr19	49501261	49501621	67
chr19	49728116	49728492	67
chr19	50181154	50181530	67
chr19	50220704	50221091	67
chr19	51519995	51520403	67
chr19	5170425	5170816	67
chr19	54356157	54356538	67
chr19	56150384	56150773	67
chr19	57610553	57610931	67
chr19	5892544	5892937	67
chr19	59025236	59025626	67
chr19	59030297	59030662	67
chr19	59031370	59031757	67
chr19	6126345	6126729	67
chr19	6299800	6300160	67
chr19	6460455	6460885	67
chr19	8412604	8412981	67
chr19	982691	983069	67
chr19	9900790	9901214	67
chr2	102035515	102035891	67
chr2	102500271	102500695	67
chr2	105730939	105731338	67
chr2	10849422	10849846	67
chr2	109224134	109224611	67
chr2	109605484	109605962	67
chr2	111611073	111611497	67
chr2	114344760	114345154	67
chr2	11552135	11552500	67
chr2	119992087	119992532	67
chr2	122353758	122354151	67
chr2	123208630	123209058	67
chr2	124784666	124785108	67
chr2	125561593	125561992	67
chr2	128112971	128113391	67
chr2	130154760	130155214	67
chr2	130681359	130681811	67
chr2	131130047	131130414	67
chr2	136231130	136231554	67
chr2	142938703	142939180	67
chr2	148958926	148959354	67
chr2	153717857	153718225	67
chr2	161775407	161775831	67
chr2	163190479	163190916	67
chr2	166060445	166060869	67
chr2	16954304	16954728	67
chr2	169818124	169818531	67
chr2	175442660	175443089	67
chr2	175467994	175468467	67
chr2	176174499	176174923	67
chr2	176193827	176194196	67
chr2	176950941	176951335	67
chr2	176983629	176984024	67
chr2	178664262	178664678	67
chr2	181845288	181845712	67
chr2	1890175	1890535	67
chr2	190615791	190616215	67
chr2	191179421	191179872	67
chr2	200569291	200569731	67
chr2	200715955	200716348	67
chr2	202023075	202023435	67
chr2	202042060	202042484	67
chr2	202228649	202229080	67
chr2	203735366	203735760	67
chr2	205042600	205043024	67
chr2	206678217	206678641	67
chr2	216319161	216319527	67
chr2	216878149	216878573	67
chr2	217552342	217552766	67
chr2	219523275	219523684	67
chr2	220019729	220020177	67
chr2	220360093	220360463	67
chr2	224539694	224540118	67
chr2	224557062	224557486	67
chr2	22578684	22579071	67
chr2	230645255	230646082	67
chr2	232277082	232277432	67
chr2	232574929	232575364	67
chr2	232665247	232665598	67
chr2	233309111	233309735	67
chr2	234837213	234837646	67
chr2	237089527	237089887	67
chr2	239421981	239422416	67
chr2	242331489	242331944	67
chr2	242598691	242599115	67
chr2	24387273	24387680	67
chr2	25015596	25016007	67
chr2	27487858	27488288	67
chr2	28030318	28030742	67
chr2	28378468	28378898	67
chr2	28976204	28976628	67
chr2	3383467	3383917	67
chr2	36549290	36549679	67
chr2	36891222	36891646	67
chr2	3828380	3828762	67
chr2	38692891	38693301	67
chr2	4006882	4007270	67
chr2	40471744	40472125	67
chr2	43354265	43354665	67
chr2	44942732	44943123	67
chr2	48828476	48828906	67
chr2	54892523	54892911	67
chr2	55126954	55127378	67
chr2	55242063	55242487	67
chr2	55395707	55396067	67
chr2	55945323	55945699	67
chr2	56188420	56188844	67
chr2	61653407	61653803	67
chr2	62020430	62020814	67
chr2	62220565	62220941	67
chr2	63250586	63251013	67
chr2	63926171	63926605	67
chr2	71211933	71212377	67
chr2	7224018	7224394	67
chr2	73917813	73918183	67
chr2	75631077	75631468	67
chr2	80300183	80300568	67
chr2	84968550	84968999	67
chr2	85359913	85360337	67
chr2	85413287	85413671	67
chr2	88991062	88991446	67
chr2	89131191	89131569	67
chr2	9695628	9696086	67
chr2	98280622	98281370	67
chr2	99795592	99795996	67
chr20	10517085	10517531	67
chr20	13242710	13243123	67
chr20	17661739	17662163	67
chr20	2367828	2368246	67
chr20	25379742	25380175	67
chr20	25450647	25451036	67
chr20	32003781	32004184	67
chr20	343114	343560	67
chr20	34861250	34861684	67
chr20	35806606	35806992	67
chr20	3749222	3749668	67
chr20	42818861	42819236	67
chr20	43864710	43865140	67
chr20	4500169	4500604	67
chr20	45066757	45067181	67
chr20	45901536	45901915	67
chr20	46415209	46415636	67
chr20	48462763	48463151	67
chr20	53285060	53285484	67
chr20	54824347	54824803	67
chr20	61454091	61454503	67
chr20	61846420	61846796	67
chr20	62212087	62212509	67
chr20	8771107	8771495	67
chr20	8834439	8834792	67
chr20	954347	954771	67
chr21	22536212	22536628	67
chr21	26979703	26980102	67
chr21	28104816	28105240	67
chr21	30720815	30721196	67
chr21	34293974	34294370	67
chr21	34817564	34817981	67
chr21	36262304	36262680	67
chr21	40510078	40510474	67
chr21	45533848	45534248	67
chr21	46728937	46729329	67
chr22	17398288	17398677	67
chr22	20116713	20117135	67
chr22	22555423	22555942	67
chr22	23035228	23035631	67
chr22	24272197	24272626	67
chr22	24720967	24721394	67
chr22	25477322	25477746	67
chr22	25730018	25730442	67
chr22	27231896	27232257	67
chr22	28282514	28282938	67
chr22	29808709	29809177	67
chr22	30998055	30998504	67
chr22	33219008	33219386	67
chr22	36239017	36239446	67
chr22	36906996	36907420	67
chr22	37888840	37889200	67
chr22	38496768	38497153	67
chr22	38658050	38658474	67
chr22	39531120	39531491	67
chr22	39891417	39891841	67
chr22	40204044	40204468	67
chr22	42840405	42840791	67
chr22	42947955	42948463	67
chr22	43486183	43486585	67
chr22	44481577	44482013	67
chr22	44963762	44964230	67
chr22	45497664	45498108	67
chr22	50675540	50675964	67
chr3	10364003	10364408	67
chr3	106837024	106837459	67
chr3	106924958	106925382	67
chr3	108994504	108994928	67
chr3	10925171	10925595	67
chr3	10983753	10984115	67
chr3	114018232	114018657	67
chr3	12180714	12181145	67
chr3	122075268	122075692	67
chr3	123599972	123600413	67
chr3	125485038	125485515	67
chr3	127730037	127730444	67
chr3	128157323	128157780	67
chr3	128216445	128217310	67
chr3	128327194	128327564	67
chr3	12851455	12851886	67
chr3	129548379	129548803	67
chr3	129824822	129825246	67
chr3	13234372	13234767	67
chr3	13271090	13271494	67
chr3	133382569	133382993	67
chr3	133943362	133943808	67
chr3	134396080	134396484	67
chr3	136754481	136754905	67
chr3	13938039	13938425	67
chr3	140455895	140456330	67
chr3	140998140	140998536	67
chr3	141193061	141193448	67
chr3	143670189	143670613	67
chr3	148661346	148661740	67
chr3	149945555	149945940	67
chr3	150804428	150804852	67
chr3	152292240	152292664	67
chr3	152760837	152761197	67
chr3	156166064	156166462	67
chr3	160992477	160992901	67
chr3	171752856	171753292	67
chr3	173246826	173247260	67
chr3	18336711	18337135	67
chr3	183846829	183847238	67
chr3	184063433	184063846	67
chr3	184466312	184466742	67
chr3	184894561	184894947	67
chr3	185959602	185959991	67
chr3	18600841	18601271	67
chr3	188759274	188759676	67
chr3	190601988	190602399	67
chr3	19390390	19390819	67
chr3	195285321	195285751	67
chr3	196246027	196246429	67
chr3	196255611	196256005	67
chr3	196264182	196264575	67
chr3	20081100	20081693	67
chr3	22130656	22131113	67
chr3	24306158	24306547	67
chr3	25074891	25075315	67
chr3	27353545	27353969	67
chr3	28768364	28768759	67
chr3	31608459	31608907	67
chr3	31810236	31810660	67
chr3	32381565	32381991	67
chr3	32551613	32551989	67
chr3	38669456	38669847	67
chr3	39072293	39072670	67
chr3	39168050	39168428	67
chr3	396036	396415	67
chr3	39709910	39710290	67
chr3	42577870	42578316	67
chr3	43112734	43113156	67
chr3	45588128	45588532	67
chr3	45948301	45948716	67
chr3	46901756	46902136	67
chr3	48673117	48673534	67
chr3	48774342	48774715	67
chr3	5178309	5178733	67
chr3	52325433	52325843	67
chr3	52854769	52855164	67
chr3	56836110	56836568	67
chr3	57213594	57214031	67
chr3	58400308	58400732	67
chr3	58809937	58810306	67
chr3	64384858	64385282	67
chr3	72871500	72871946	67
chr3	75471215	75471614	67
chr3	90140738	90141162	67
chr3	94581511	94581960	67
chr3	9542194	9542577	67
chr3	9757411	9757878	67
chr3	98833376	98833810	67
chr4	10556254	10556614	67
chr4	110354514	110354955	67
chr4	111891805	111892202	67
chr4	112864833	112865263	67
chr4	112996296	112996678	67
chr4	119902916	119903314	67
chr4	120550004	120550428	67
chr4	122924523	122924923	67
chr4	130265093	130265528	67
chr4	133563319	133563793	67
chr4	138956892	138957316	67
chr4	139011605	139012029	67
chr4	140524712	140525099	67
chr4	140973233	140973658	67
chr4	142575162	142575607	67
chr4	146155266	146155609	67
chr4	152565755	152566177	67
chr4	15731540	15731919	67
chr4	15807230	15807608	67
chr4	159174492	159174916	67
chr4	160376757	160377181	67
chr4	16207161	16207592	67
chr4	164471418	164471842	67
chr4	167515490	167515871	67
chr4	171774544	171774968	67
chr4	1731461	1731858	67
chr4	174338141	174338565	67
chr4	1747884	1748308	67
chr4	177972575	177973024	67
chr4	186959305	186959689	67
chr4	22131059	22131483	67
chr4	22608965	22609349	67
chr4	236026	236407	67
chr4	24688976	24689377	67
chr4	25793800	25794243	67
chr4	31372473	31372902	67
chr4	36352684	36353125	67
chr4	37972361	37972810	67
chr4	40230579	40231013	67
chr4	42282366	42282748	67
chr4	42867592	42868016	67
chr4	4679924	4680348	67
chr4	48292392	48292787	67
chr4	48548341	48548735	67
chr4	5401573	5401933	67
chr4	55250714	55251169	67
chr4	58057048	58057410	67
chr4	61066802	61067177	67
chr4	6335586	6335975	67
chr4	6550241	6550667	67
chr4	6909441	6909894	67
chr4	69241672	69242096	67
chr4	70746881	70747305	67
chr4	71049345	71049769	67
chr4	74207046	74207486	67
chr4	7763365	7763770	67
chr4	78229998	78230422	67
chr4	79873024	79873429	67
chr4	80497551	80497985	67
chr4	83123189	83123580	67
chr4	89377777	89378201	67
chr4	99064043	99064471	67
chr5	102568070	102568494	67
chr5	103514792	103515181	67
chr5	10424218	10424643	67
chr5	106907681	106908119	67
chr5	111510659	111511096	67
chr5	114405051	114405475	67
chr5	114433804	114434147	67
chr5	119991498	119991922	67
chr5	121412316	121412740	67
chr5	121836451	121836855	67
chr5	125570244	125570668	67
chr5	126011804	126012139	67
chr5	126115942	126116330	67
chr5	127548968	127549328	67
chr5	129477360	129477827	67
chr5	130752969	130753339	67
chr5	131515835	131516213	67
chr5	131619100	131619540	67
chr5	134073838	134074230	67
chr5	134905849	134906230	67
chr5	136410852	136411254	67
chr5	136656121	136656488	67
chr5	137412785	137413163	67
chr5	140014589	140014965	67
chr5	140420753	140421156	67
chr5	140947051	140947492	67
chr5	141339512	141339957	67
chr5	144617438	144617862	67
chr5	145076812	145077207	67
chr5	1468356	1468780	67
chr5	149652088	149652477	67
chr5	151098806	151099232	67
chr5	152876292	152876733	67
chr5	157167225	157167662	67
chr5	168133531	168133955	67
chr5	170589536	170589979	67
chr5	171285283	171285708	67
chr5	172134183	172134554	67
chr5	172337848	172338272	67
chr5	172411272	172411648	67
chr5	172710839	172711209	67
chr5	173008660	173009032	67
chr5	173352477	173352862	67
chr5	175145808	175146200	67
chr5	180145714	180146093	67
chr5	18305399	18305823	67
chr5	18466179	18466614	67
chr5	32916729	32917163	67
chr5	35924989	35925413	67
chr5	38208860	38209284	67
chr5	39714174	39714598	67
chr5	41270496	41270920	67
chr5	43484287	43484729	67
chr5	44536727	44537175	67
chr5	51303040	51303478	67
chr5	51989092	51989516	67
chr5	52466552	52466976	67
chr5	5419448	5419855	67
chr5	54467878	54468239	67
chr5	54702875	54703299	67
chr5	5497248	5497645	67
chr5	58470048	58470472	67
chr5	59591221	59591610	67
chr5	61113541	61113965	67
chr5	64509731	64510155	67
chr5	66160348	66160772	67
chr5	71053763	71054139	67
chr5	72747096	72747478	67
chr5	72892515	72892886	67
chr5	74199213	74199625	67
chr5	75030983	75031407	67
chr5	78195651	78196022	67
chr5	78496382	78496808	67
chr5	78851975	78852346	67
chr5	7897110	7897534	67
chr5	79174537	79174933	67
chr5	79777121	79777508	67
chr5	81645477	81645885	67
chr5	81937180	81937556	67
chr5	82089649	82090009	67
chr5	82903955	82904379	67
chr5	90005155	90005518	67
chr5	90098543	90098903	67
chr5	90227929	90228311	67
chr5	95296869	95297262	67
chr5	98132026	98132450	67
chr5	98396054	98396432	67
chr6	100526355	100526779	67
chr6	100564511	100564935	67
chr6	107780514	107780930	67
chr6	108847905	108848261	67
chr6	110361308	110361732	67
chr6	111003532	111003911	67
chr6	111531492	111531870	67
chr6	113101693	113102072	67
chr6	114302094	114302518	67
chr6	116433102	116433476	67
chr6	123160622	123161010	67
chr6	12504577	12504998	67
chr6	127125396	127125772	67
chr6	12844899	12845323	67
chr6	132236283	132236664	67
chr6	134418245	134418669	67
chr6	138325560	138325984	67
chr6	13873954	13874347	67
chr6	139445980	139446372	67
chr6	14129753	14130134	67
chr6	147021223	147021606	67
chr6	147827738	147828106	67
chr6	149067644	149068068	67
chr6	152527554	152527978	67
chr6	15464507	15464914	67
chr6	154691659	154692088	67
chr6	160509415	160509844	67
chr6	160524355	160524767	67
chr6	161351693	161352117	67
chr6	16277520	16277915	67
chr6	16339234	16339662	67
chr6	163975707	163976089	67
chr6	16511298	16511674	67
chr6	17086621	17086995	67
chr6	18156127	18156566	67
chr6	18990553	18990983	67
chr6	18997536	18997960	67
chr6	20404767	20405171	67
chr6	22828660	22829084	67
chr6	25265903	25266278	67
chr6	25788778	25789141	67
chr6	27280421	27280892	67
chr6	27763665	27763999	67
chr6	28101748	28102172	67
chr6	29673417	29673798	67
chr6	31038447	31038851	67
chr6	31410298	31410728	67
chr6	32753678	32754054	67
chr6	32935310	32935705	67
chr6	35725226	35725639	67
chr6	36818892	36819291	67
chr6	36989431	36989840	67
chr6	37505895	37506506	67
chr6	38964896	38965275	67
chr6	39345228	39345588	67
chr6	39860307	39860667	67
chr6	44030504	44030928	67
chr6	46823670	46824094	67
chr6	47381733	47382098	67
chr6	50759624	50760000	67
chr6	51928283	51928707	67
chr6	52528472	52528820	67
chr6	53158877	53159277	67
chr6	53850944	53851368	67
chr6	5422542	5422928	67
chr6	55482067	55482455	67
chr6	786937	787337	67
chr6	8219603	8219979	67
chr6	84245762	84246132	67
chr7	106587667	106588065	67
chr7	106842299	106842702	67
chr7	107749725	107750120	67
chr7	108093139	108093571	67
chr7	112135900	112136276	67
chr7	118816066	118816449	67
chr7	1216650	1217050	67
chr7	127269304	127269684	67
chr7	127675754	127676178	67
chr7	130666930	130667300	67
chr7	131734477	131734842	67
chr7	134317693	134318069	67
chr7	134853790	134854228	67
chr7	140143804	140144225	67
chr7	142333922	142334321	67
chr7	143187781	143188174	67
chr7	148638941	148639339	67
chr7	149157530	149157984	67
chr7	149322619	149322996	67
chr7	149359628	149360013	67
chr7	150709898	150710296	67
chr7	150788452	150788837	67
chr7	151402692	151403099	67
chr7	154535898	154536349	67
chr7	157021555	157021947	67
chr7	158488761	158489137	67
chr7	16110883	16111259	67
chr7	18103875	18104290	67
chr7	21293682	21294058	67
chr7	2143905	2144329	67
chr7	22491848	22492196	67
chr7	22589824	22590266	67
[truncated: 7,553 more rows]

## Sheet: S1H, RM2 driver interactions
site_type	cancer_type	driver_or_CNA	p_value_interaction	mt_FDR	wt_FDR	mt_FC	wt_FC	interaction_coef	mt_obs_mut	mt_exp_mut	mt_exp_mut_lo	mt_exp_mut_hi	wt_obs_mut	wt_exp_mut	wt_exp_mut_lo	wt_exp_mut_hi	window_size	n_sites_tested	n_tumors	n_mt_tumors
CTCF	Breast-AdenoCa	Amplification.Peak.49_17q23.1	0.00023351	1.05889e-05	0.91273	1.11373	0.998595	0.169421	1279	1147.5	1081	1213.03	2133	2135	2051	2230	25	119464	191	64
CTCF	Breast-AdenoCa	Amplification.Peak.50_17q24.2	0.000284506	9.821e-06	0.973169	1.11786	0.997278	0.168902	1211	1086	1021.98	1154.03	2201	2204	2106.95	2293.03	25	119464	191	58
TSS	Panc-AdenoCA	ARID1A	0.000504744	1.70401e-07	1.23051e-06	1.2699	1.08769	0.277588	365	289	254	327.025	2744	2543	2429.97	2655	100	37309	230	24
CTCF	Panc-AdenoCA	Amplification.Peak.59_20q13.2	0.000613623	1.2734e-06	0.400627	1.15963	1.02046	0.186911	873	758	705	816	2231	2199	2102.97	2302.03	25	119464	228	40
ATAC	Panc-AdenoCA	Deletion.Peak.36_9p21.3	0.000854019	0.00185648	0.395523	1.03013	0.992827	0.0692336	11033	10786	10514	11084.2	17143	17425.5	17063.9	17818.3	100	299085	228	98
CTCF	Breast-AdenoCa	Amplification.Peak.26_8q22.2	0.00179358	1.36106e-05	0.227096	1.08584	0.966719	0.160171	2195	2027	1938	2106.07	1217	1262	1192	1339.03	25	119464	191	125
TSS	Liver-HCC	Amplification.Peak.14_6p22.3	0.00185079	0.00107537	0.874523	1.08088	0.998837	0.134043	1468	1360	1285.95	1443.03	2572	2579	2480.95	2687.03	100	37309	299	84
CTCF	Panc-AdenoCA	Amplification.Peak.60_20q13.33	0.00205768	8.35499e-06	0.248747	1.14932	1.02329	0.17275	763	663	612.975	715.025	2341	2297.5	2191	2391.03	25	119464	228	35
TSS	Breast-AdenoCa	Amplification.Peak.30_9p24.1	0.00281782	4.78924e-06	0.000517108	1.18037	1.05906	0.196384	519	438	400	479.025	2713	2565	2462.93	2669.03	100	37309	191	26
CTCF	Breast-AdenoCa	Amplification.Peak.34_11q14.1	0.00363208	0.00041279	0.329638	1.12638	1.0162	0.157623	713	633	579.975	679	2699	2655	2550	2756.03	25	119464	191	40
TSS	Breast-AdenoCa	Amplification.Peak..9_2p16.1	0.00480236	2.60042e-06	0.00101951	1.17248	1.05988	0.170263	638	545	502	592.025	2595	2455	2357.95	2551.05	100	37309	191	22
CTCF	Eso-AdenoCa	Amplification.Peak.32_11p13	0.00514598	4.15375e-15	9.3884e-13	1.28037	1.15	0.171186	816	642	587	692	2464	2140	2023.95	2263.03	25	119464	80	16
CTCF	Breast-AdenoCa	Amplification.Peak.29_8q24.3	0.0051889	4.14662e-05	0.528818	1.08643	0.983766	0.136717	1897	1747	1668	1830	1515	1540	1466	1616	25	119464	191	114
CTCF	Breast-AdenoCa	Amplification.Peak.28_8q24.21	0.00549318	3.78821e-05	0.264743	1.07911	0.971002	0.144781	2239	2079.5	1987.97	2174.03	1173	1207	1140.97	1277.05	25	119464	191	126
CTCF	Panc-AdenoCA	Amplification.Peak.49_17q23.1	0.00583631	0.000165122	0.0417526	1.17994	1.03933	0.197643	400	339	303	376	2704	2619	2519	2734	25	119464	228	17
CTCF	Breast-AdenoCa	Amplification.Peak.48_17q21.33	0.00668926	0.000557914	0.379668	1.11538	1.01673	0.139971	796	715	662.975	767	2616	2571	2468.95	2672	25	119464	191	42
CTCF	Breast-AdenoCa	Amplification.Peak.33_11q13.3	0.0085111	0.00114853	0.267531	1.11348	1.0209	0.142181	731	656.5	606	708	2681	2631	2533.97	2733	25	119464	191	48
CTCF	Breast-AdenoCa	Amplification.Peak.27_8q23.3	0.00886696	0.00011115	0.471727	1.07491	0.981688	0.132668	2182	2029	1938.97	2125	1230	1256	1184.97	1325	25	119464	191	129
CTCF	Breast-AdenoCa	Amplification.Peak.17_6q21	0.0115277	0.000693955	0.180826	1.13115	1.02558	0.147304	620	549	502.975	596	2792	2737	2630.93	2848	25	119464	191	25
TSS	Breast-AdenoCa	Amplification.Peak.21_7q34	0.0117611	2.01629e-05	0.000405363	1.16071	1.06333	0.154964	585	504	461	548.025	2647	2495	2396	2599	100	37309	191	30
TSS	Liver-HCC	Amplification.Peak.15_6p21.1	0.0144487	0.0044592	0.826317	1.06881	1.00682	0.103874	1459	1366	1294.97	1437.03	2583	2567.5	2473	2662.03	100	37309	299	85
ATAC	Stomach-AdenoCA	Amplification.Peak.26_8q22.2	0.0148314	5.03701e-05	0.630114	1.08962	1.01623	0.117546	1963	1830	1743	1915	1312	1294	1225	1364	100	90611	60	29
ATAC	Uterus-AdenoCA	Amplification.Peak.28_8q24.21	0.015176	5.52638e-08	0.0365401	1.14703	1.05319	0.13408	1248	1095	1032	1164.03	1386	1316	1252	1387	100	75748	41	21
CTCF	Breast-AdenoCa	Amplification.Peak.25_8q21.13	0.0161711	5.61819e-05	0.738159	1.09015	0.991354	0.117755	1693	1553	1478	1632	1719	1735	1653.97	1822.03	25	119464	191	103
TSS	Breast-AdenoCa	Amplification.Peak.17_6q21	0.0166368	4.08016e-05	0.000236387	1.16592	1.06495	0.156041	520	446	407	488.05	2713	2556	2450	2668.03	100	37309	191	25
CTCF	Panc-AdenoCA	Amplification.Peak..1_1p34.3	0.0167813	0.00107749	0.0170299	1.18803	1.04179	0.199954	278	234	203	263	2826	2728	2621.97	2845.03	25	119464	228	15
TSS	Kidney-RCC	WGD	0.0221813	0.0262662	0.753019	1.13502	1.00846	0.19812	268	237	207	268.025	1609	1595.5	1519.97	1680	100	37309	143	17
CTCF	Skin-Melanoma	BRAF	0.0223634	0.000165289	0.328235	1.08845	1.02794	0.12178	1773	1628	1532	1721	1393	1360	1284	1437	25	119464	60	28
TSS	Breast-AdenoCa	Amplification.Peak.32_11p13	0.023944	7.425e-05	0.000258358	1.15304	1.06554	0.142664	551	477	436.975	522.025	2681	2525	2425	2624	100	37309	191	24
CTCF	Breast-AdenoCa	Amplification.Peak.43_15q26.3	0.0248571	0.00251858	0.218913	1.11765	1.02112	0.128088	606	544	498	589	2806	2746	2640.97	2851.03	25	119464	191	23
CTCF	Panc-AdenoCA	PGA_high	0.0251285	0.000106634	0.809998	1.08555	1.00708	0.108734	1848	1712.5	1630.97	1799.03	1279	1272	1200	1349.03	25	119464	230	114
CTCF	Lymph-BNHL	HIST1H1C	0.0309519	0.00836789	0.65964	1.08305	0.989914	0.123324	949	879	820	939.025	1359	1388	1310.97	1470.03	25	119464	103	17
TSS	Liver-HCC	CTNNB1	0.0314232	0.0101586	0.645494	1.06602	1.00776	0.0934692	1322	1242	1173.97	1315	2727	2705	2603	2806.05	100	37309	300	74
CTCF	Head-SCC	Amplification.Peak.25_8q21.13	0.0320476	0.0421666	0.645644	1.07641	0.985685	0.141756	648	602	553	649.025	960	978	913	1041	25	119464	53	26
CTCF	Eso-AdenoCa	Amplification.Peak.21_7q34	0.0340233	4.53901e-12	3.28741e-14	1.25907	1.1577	0.132761	724	579	527.975	633	2556	2203.5	2086	2324.03	25	119464	80	17
CTCF	Panc-AdenoCA	Amplification.Peak.46_17q12	0.0347972	0.00144803	0.036519	1.14112	1.04116	0.140221	467	411	371	454	2637	2551	2440.97	2654.03	25	119464	228	24
ATAC	Head-SCC	Amplification.Peak.11_3q29	0.0349501	1.6588e-07	0.0384607	1.10476	1.04898	0.0941232	1954	1766	1691	1854.03	1690	1613	1538.95	1693	100	66525	53	22
TSS	Liver-HCC	Amplification.Peak..5_1q24.3	0.0373254	0.012097	0.81978	1.04439	0.994517	0.0880652	2587	2478	2381.97	2579	1453	1459	1389	1528	100	37309	299	175
CTCF	Panc-AdenoCA	Amplification.Peak.47_17q21.1	0.0436496	0.00190183	0.0368389	1.1267	1.04173	0.130234	499	442	398.975	483.025	2605	2516	2410	2629.05	25	119464	228	27
CTCF	Breast-AdenoCa	Amplification.Peak.11_3q29	0.0469734	0.00166894	0.369764	1.08596	1.01838	0.0954043	1117	1029.5	972	1094	2295	2257.5	2166	2353.03	25	119464	191	47
TSS	Kidney-RCC	SETD2	0.0478909	0.039676	0.831923	1.10224	1.00592	0.15292	346	313	278.975	348	1529	1519	1438	1596	100	37309	143	22

## Sheet: S1I, CNA-mRNA assoc genes
site_type	cancer_type	ampl_locus	gene	FDR	log2_FC	mut_median	wt_median	n_wt	n_mut	is_cancer_gene	ENSG
CTCF	Breast-AdenoCa	Amplification.Peak.25_8q21.13	ZFAND1	7.5221e-10	1.15125	12.1264	5.45973	36	47	FALSE	ENSG00000104231
CTCF	Breast-AdenoCa	Amplification.Peak.25_8q21.13	IMPA1	8.8437e-09	0.944444	6.0722	3.1553	36	47	FALSE	ENSG00000133731
CTCF	Breast-AdenoCa	Amplification.Peak.48_17q21.33	ANKRD40	2.50987e-08	1.02381	19.4445	9.56313	60	23	FALSE	ENSG00000154945
CTCF	Breast-AdenoCa	Amplification.Peak.29_8q24.3	ZNF7	2.74281e-08	0.771628	3.73899	2.19013	32	51	FALSE	ENSG00000147789
CTCF	Breast-AdenoCa	Amplification.Peak.11_3q29	SENP5	2.74281e-08	0.632689	8.58353	5.53615	55	28	FALSE	ENSG00000119231
CTCF	Breast-AdenoCa	Amplification.Peak.29_8q24.3	C8orf33	3.85608e-08	0.97439	33.4568	17.028	32	51	FALSE	ENSG00000182307
CTCF	Breast-AdenoCa	Amplification.Peak.25_8q21.13	PEX2	5.20101e-08	0.59068	13.0139	8.64161	36	47	FALSE	ENSG00000164751
CTCF	Breast-AdenoCa	Amplification.Peak.25_8q21.13	SNX16	5.20101e-08	0.873452	4.72199	2.57745	36	47	FALSE	ENSG00000104497
CTCF	Breast-AdenoCa	Amplification.Peak.49_17q23.1	TUBD1	6.82282e-08	1.03759	6.04257	2.94359	49	34	FALSE	ENSG00000108423
CTCF	Breast-AdenoCa	Amplification.Peak.29_8q24.3	ZNF623	1.43936e-07	0.886989	12.4803	6.74859	32	51	FALSE	ENSG00000183309
CTCF	Breast-AdenoCa	Amplification.Peak.48_17q21.33	LRRC59	1.49142e-07	0.968995	76.6872	39.1765	60	23	FALSE	ENSG00000108829
CTCF	Breast-AdenoCa	Amplification.Peak.27_8q23.3	RAD21	1.49142e-07	1.11087	107.637	49.8374	25	58	TRUE	ENSG00000164754
CTCF	Breast-AdenoCa	Amplification.Peak.25_8q21.13	E2F5	1.49142e-07	1.0369	3.75418	1.82969	36	47	FALSE	ENSG00000133740
CTCF	Breast-AdenoCa	Amplification.Peak.11_3q29	NCBP2	1.49142e-07	0.709312	32.5687	19.9194	55	28	FALSE	ENSG00000114503
CTCF	Breast-AdenoCa	Amplification.Peak.27_8q23.3	UTP23	1.57513e-07	0.928655	8.41413	4.42035	25	58	FALSE	ENSG00000147679
CTCF	Breast-AdenoCa	Amplification.Peak.27_8q23.3	TAF2	2.34781e-07	0.916373	12.1277	6.42571	25	58	FALSE	ENSG00000064313
CTCF	Breast-AdenoCa	Amplification.Peak.29_8q24.3	ZNF707	2.40508e-07	0.937631	3.32901	1.73804	32	51	FALSE	ENSG00000181135
TSS	Breast-AdenoCa	Amplification.Peak.30_9p24.1	UHRF2	2.43682e-07	0.872447	6.72986	3.67598	66	17	FALSE	ENSG00000147854
CTCF	Breast-AdenoCa	Amplification.Peak.25_8q21.13	RMDN1	2.43682e-07	0.700947	10.5822	6.50981	36	47	FALSE	ENSG00000176623
CTCF	Breast-AdenoCa	Amplification.Peak.11_3q29	LRCH3	2.43682e-07	0.588895	3.95513	2.62957	55	28	FALSE	ENSG00000186001
CTCF	Breast-AdenoCa	Amplification.Peak.29_8q24.3	GPAA1	2.99413e-07	1.02313	62.4524	30.7296	32	51	FALSE	ENSG00000197858
CTCF	Breast-AdenoCa	Amplification.Peak.25_8q21.13	C8orf59	3.69714e-07	0.93778	18.3872	9.59878	36	47	FALSE	ENSG00000176731
CTCF	Breast-AdenoCa	Amplification.Peak.29_8q24.3	PUF60	3.96615e-07	0.976953	48.3614	24.5701	32	51	FALSE	ENSG00000179950
CTCF	Breast-AdenoCa	Amplification.Peak.50_17q24.2	HELZ	4.29674e-07	0.761233	6.66995	3.93522	55	28	FALSE	ENSG00000198265
TSS	Liver-HCC	Amplification.Peak.14_6p22.3	BLOC1S5	5.77581e-07	0.773263	9.20686	5.38687	70	26	FALSE	ENSG00000188428
ATAC	Head-SCC	Amplification.Peak.11_3q29	DLG1	6.80125e-07	0.996498	13.6657	6.84945	20	20	FALSE	ENSG00000075711
CTCF	Breast-AdenoCa	Amplification.Peak.17_6q21	QRSL1	6.91083e-07	1.16766	10.4901	4.66957	68	15	FALSE	ENSG00000130348
TSS	Breast-AdenoCa	Amplification.Peak.17_6q21	QRSL1	6.91083e-07	1.16766	10.4901	4.66957	68	15	FALSE	ENSG00000130348
CTCF	Breast-AdenoCa	Amplification.Peak.29_8q24.3	ZNF250	7.00754e-07	0.806449	2.78383	1.59176	32	51	FALSE	ENSG00000196150
CTCF	Breast-AdenoCa	Amplification.Peak.25_8q21.13	CHMP4C	7.00754e-07	1.2627	27.8538	11.6084	36	47	FALSE	ENSG00000164695
CTCF	Breast-AdenoCa	Amplification.Peak.11_3q29	IQCG	7.04336e-07	1.19074	5.858	2.56627	55	28	FALSE	ENSG00000114473
CTCF	Breast-AdenoCa	Amplification.Peak.29_8q24.3	LRRC14	9.89211e-07	0.793413	7.36272	4.24812	32	51	FALSE	ENSG00000160959
CTCF	Breast-AdenoCa	Amplification.Peak.29_8q24.3	ZNF251	1.08395e-06	0.782645	6.24522	3.63035	32	51	FALSE	ENSG00000198169
ATAC	Head-SCC	Amplification.Peak.11_3q29	PIGX	1.08395e-06	1.06475	12.8228	6.13001	20	20	FALSE	ENSG00000163964
CTCF	Breast-AdenoCa	Amplification.Peak.50_17q24.2	AMZ2	1.1701e-06	0.651622	26.2324	16.6986	55	28	FALSE	ENSG00000196704
CTCF	Head-SCC	Amplification.Peak.25_8q21.13	RMDN1	1.20478e-06	0.602132	8.69199	5.72611	22	18	FALSE	ENSG00000176623
ATAC	Head-SCC	Amplification.Peak.11_3q29	SENP5	1.21306e-06	0.888849	11.9476	6.45224	20	20	FALSE	ENSG00000119231
TSS	Liver-HCC	Amplification.Peak.14_6p22.3	CDKAL1	1.46298e-06	0.659565	7.13605	4.51761	70	26	FALSE	ENSG00000145996
CTCF	Breast-AdenoCa	Amplification.Peak.11_3q29	DLG1	1.50649e-06	0.58142	10.4413	6.97796	55	28	FALSE	ENSG00000075711
TSS	Breast-AdenoCa	Amplification.Peak.30_9p24.1	KIAA0020	1.53046e-06	1.31528	32.9682	13.2482	66	17	FALSE	ENSG00000080608
CTCF	Breast-AdenoCa	Amplification.Peak.48_17q21.33	EPN3	1.53046e-06	2.10972	26.1539	6.05966	60	23	FALSE	ENSG00000049283
CTCF	Breast-AdenoCa	Amplification.Peak.25_8q21.13	CPNE3	1.53046e-06	0.769097	39.6417	23.2611	36	47	FALSE	ENSG00000085719
CTCF	Breast-AdenoCa	Amplification.Peak.25_8q21.13	MRPS28	1.53046e-06	0.750758	16.2259	9.64289	36	47	FALSE	ENSG00000147586
CTCF	Breast-AdenoCa	Amplification.Peak.11_3q29	RPL35A	1.53046e-06	0.784584	215.85	125.305	55	28	FALSE	ENSG00000182899
CTCF	Breast-AdenoCa	Amplification.Peak.29_8q24.3	MROH1	1.6486e-06	0.82676	2.22967	1.25708	32	51	FALSE	ENSG00000179832
CTCF	Breast-AdenoCa	Amplification.Peak.17_6q21	RTN4IP1	2.14876e-06	1.33208	7.91355	3.14322	68	15	FALSE	ENSG00000130347
TSS	Breast-AdenoCa	Amplification.Peak.17_6q21	RTN4IP1	2.14876e-06	1.33208	7.91355	3.14322	68	15	FALSE	ENSG00000130347
CTCF	Breast-AdenoCa	Amplification.Peak.29_8q24.3	RECQL4	2.28808e-06	1.05664	11.0013	5.28887	32	51	TRUE	ENSG00000160957
CTCF	Breast-AdenoCa	Amplification.Peak.34_11q14.1	CLNS1A	2.31874e-06	1.00166	35.4018	17.6805	64	19	FALSE	ENSG00000074201
CTCF	Breast-AdenoCa	Amplification.Peak.50_17q24.2	BPTF	2.38674e-06	0.938129	12.1998	6.36717	55	28	FALSE	ENSG00000171634
CTCF	Breast-AdenoCa	Amplification.Peak.50_17q24.2	PSMD12	2.8558e-06	0.640556	25.9849	16.6684	55	28	FALSE	ENSG00000197170
CTCF	Breast-AdenoCa	Amplification.Peak.29_8q24.3	ZNF696	3.10985e-06	0.713058	2.84069	1.73289	32	51	FALSE	ENSG00000185730
CTCF	Breast-AdenoCa	Amplification.Peak.34_11q14.1	INTS4	3.17159e-06	0.918212	7.66389	4.05546	64	19	FALSE	ENSG00000149262
CTCF	Breast-AdenoCa	Amplification.Peak.29_8q24.3	MAF 1.00	3.29601e-06	0.719891	66.2918	40.2486	32	51	FALSE	ENSG00000179632
TSS	Liver-HCC	Amplification.Peak.14_6p22.3	LYRM4	3.3719e-06	1.03752	4.57187	2.22725	70	26	FALSE	ENSG00000214113
CTCF	Breast-AdenoCa	Amplification.Peak.29_8q24.3	BOP 1.00	3.49693e-06	1.49593	2.97537	1.05492	32	51	FALSE	ENSG00000170727
CTCF	Breast-AdenoCa	Amplification.Peak.25_8q21.13	TPD52	3.57756e-06	0.907856	47.4363	25.2824	36	47	FALSE	ENSG00000076554
CTCF	Breast-AdenoCa	Amplification.Peak.43_15q26.3	LINS	3.63494e-06	0.891966	3.09898	1.66998	70	13	FALSE	ENSG00000140471
CTCF	Head-SCC	Amplification.Peak.25_8q21.13	WWP1	4.00584e-06	0.569974	14.6336	9.85761	22	18	FALSE	ENSG00000123124
CTCF	Breast-AdenoCa	Amplification.Peak.27_8q23.3	MRPL13	4.17505e-06	0.7893	15.4226	8.92392	25	58	FALSE	ENSG00000172172
CTCF	Breast-AdenoCa	Amplification.Peak.50_17q24.2	NOL11	4.51717e-06	0.659392	22.3445	14.1473	55	28	FALSE	ENSG00000130935
TSS	Liver-HCC	Amplification.Peak.14_6p22.3	CDYL	4.73447e-06	0.698855	5.27217	3.24798	70	26	FALSE	ENSG00000153046
CTCF	Breast-AdenoCa	Amplification.Peak.48_17q21.33	LUC7L3	5.06417e-06	0.790752	21.6609	12.5209	60	23	FALSE	ENSG00000108848
CTCF	Breast-AdenoCa	Amplification.Peak.48_17q21.33	EME1	5.06417e-06	1.61402	5.03232	1.644	60	23	FALSE	ENSG00000154920
CTCF	Breast-AdenoCa	Amplification.Peak.29_8q24.3	ZNF34	5.30682e-06	0.803103	4.0396	2.31516	32	51	FALSE	ENSG00000196378
TSS	Liver-HCC	Amplification.Peak.14_6p22.3	TMEM14C	5.69434e-06	0.790012	129.794	75.0649	70	26	FALSE	ENSG00000111843
CTCF	Breast-AdenoCa	Amplification.Peak.29_8q24.3	GLI4	6.49473e-06	0.782148	4.69952	2.73278	32	51	FALSE	ENSG00000250571
CTCF	Breast-AdenoCa	Amplification.Peak.29_8q24.3	CPSF1	6.91648e-06	0.846114	22.4245	12.4743	32	51	FALSE	ENSG00000071894
CTCF	Breast-AdenoCa	Amplification.Peak.25_8q21.13	ZBTB10	6.91648e-06	1.01741	6.49297	3.20755	36	47	FALSE	ENSG00000205189
CTCF	Breast-AdenoCa	Amplification.Peak.34_11q14.1	AAMDC	7.13115e-06	0.941861	13.8388	7.20395	64	19	FALSE	ENSG00000087884
CTCF	Breast-AdenoCa	Amplification.Peak.29_8q24.3	ZNF16	8.07667e-06	0.648932	4.06605	2.59313	32	51	FALSE	ENSG00000170631
CTCF	Breast-AdenoCa	Amplification.Peak.34_11q14.1	KCTD21	8.13078e-06	1.17898	6.35957	2.80878	64	19	FALSE	ENSG00000188997
CTCF	Breast-AdenoCa	Amplification.Peak.29_8q24.3	TONSL	8.19316e-06	1.0746	5.6824	2.69802	32	51	FALSE	ENSG00000160949
CTCF	Breast-AdenoCa	Amplification.Peak.48_17q21.33	RSAD1	8.19316e-06	1.25828	17.2118	7.19526	60	23	FALSE	ENSG00000136444
CTCF	Breast-AdenoCa	Amplification.Peak.48_17q21.33	SPATA20	8.19316e-06	1.50726	16.2033	5.69998	60	23	FALSE	ENSG00000006282
CTCF	Breast-AdenoCa	Amplification.Peak.43_15q26.3	ASB7	8.19316e-06	0.782866	6.61228	3.84313	70	13	FALSE	ENSG00000183475
CTCF	Breast-AdenoCa	Amplification.Peak.43_15q26.3	TM2D3	8.40648e-06	0.666567	6.10774	3.8479	70	13	FALSE	ENSG00000184277
CTCF	Breast-AdenoCa	Amplification.Peak.34_11q14.1	NARS2	8.79296e-06	0.773226	11.6972	6.84415	64	19	FALSE	ENSG00000137513
CTCF	Breast-AdenoCa	Amplification.Peak.29_8q24.3	COMMD5	9.00062e-06	0.720691	13.152	7.98072	32	51	FALSE	ENSG00000170619
CTCF	Breast-AdenoCa	Amplification.Peak.11_3q29	FYTTD1	9.00062e-06	0.527689	16.9228	11.7388	55	28	FALSE	ENSG00000122068
TSS	Liver-HCC	Amplification.Peak.14_6p22.3	EXOC2	9.03284e-06	0.554272	10.2677	6.99233	70	26	FALSE	ENSG00000112685
TSS	Breast-AdenoCa	Amplification.Peak.30_9p24.1	KIAA2026	9.03284e-06	0.76692	7.22649	4.2468	66	17	FALSE	ENSG00000183354
CTCF	Breast-AdenoCa	Amplification.Peak.17_6q21	C6orf203	9.03284e-06	0.945869	13.0093	6.75337	68	15	FALSE	ENSG00000130349
TSS	Breast-AdenoCa	Amplification.Peak.17_6q21	C6orf203	9.03284e-06	0.945869	13.0093	6.75337	68	15	FALSE	ENSG00000130349
ATAC	Head-SCC	Amplification.Peak.11_3q29	NCBP2	9.03284e-06	0.806707	26.9172	15.3882	20	20	FALSE	ENSG00000114503
TSS	Liver-HCC	Amplification.Peak.14_6p22.3	TBC1D7	9.04298e-06	0.870308	3.69514	2.02135	70	26	FALSE	ENSG00000145979
TSS	Liver-HCC	Amplification.Peak..5_1q24.3	METTL13	9.75141e-06	0.529015	14.369	9.95814	40	56	FALSE	ENSG00000010165
CTCF	Breast-AdenoCa	Amplification.Peak.29_8q24.3	CYC1	1.17266e-05	0.771196	81.7378	47.8927	32	51	FALSE	ENSG00000179091
CTCF	Breast-AdenoCa	Amplification.Peak.29_8q24.3	SCRIB	1.21237e-05	0.817038	22.7394	12.907	32	51	FALSE	ENSG00000180900
CTCF	Breast-AdenoCa	Amplification.Peak.29_8q24.3	SHARPIN	1.43187e-05	0.775051	29.1882	17.0567	32	51	FALSE	ENSG00000179526
CTCF	Breast-AdenoCa	Amplification.Peak.27_8q23.3	DSCC1	1.4324e-05	1.46012	8.07366	2.93448	25	58	FALSE	ENSG00000136982
CTCF	Breast-AdenoCa	Amplification.Peak.27_8q23.3	MTBP	1.78912e-05	1.20338	1.92579	0.836287	25	58	FALSE	ENSG00000172167
CTCF	Breast-AdenoCa	Amplification.Peak.29_8q24.3	HSF1	1.80405e-05	0.645253	26.7594	17.1095	32	51	FALSE	ENSG00000185122
ATAC	Head-SCC	Amplification.Peak.11_3q29	PIGZ	1.84403e-05	1.326	2.43347	0.970649	20	20	FALSE	ENSG00000119227
TSS	Liver-HCC	Amplification.Peak.14_6p22.3	RANBP9	2.06148e-05	0.520351	20.4696	14.2714	70	26	FALSE	ENSG00000010017
TSS	Liver-HCC	Amplification.Peak.14_6p22.3	NOL7	2.06148e-05	0.565314	26.372	17.8225	70	26	FALSE	ENSG00000225921
TSS	Liver-HCC	Amplification.Peak.14_6p22.3	RIOK1	2.06148e-05	0.563685	8.53349	5.77352	70	26	FALSE	ENSG00000124784
TSS	Liver-HCC	Amplification.Peak.14_6p22.3	KDM1B	2.06148e-05	0.71775	6.2955	3.82795	70	26	FALSE	ENSG00000165097
TSS	Breast-AdenoCa	Amplification.Peak.30_9p24.1	KANK1	2.06148e-05	1.34412	7.70255	3.03398	66	17	FALSE	ENSG00000107104
ATAC	Head-SCC	Amplification.Peak.11_3q29	RPL35A	2.06148e-05	1.09299	259.003	121.418	20	20	FALSE	ENSG00000182899
CTCF	Breast-AdenoCa	Amplification.Peak.33_11q13.3	ORAOV1	2.11898e-05	0.710327	3.14021	1.91924	62	21	FALSE	ENSG00000149716
CTCF	Breast-AdenoCa	Amplification.Peak.29_8q24.3	DGAT1	2.13502e-05	0.856889	24.266	13.3983	32	51	FALSE	ENSG00000185000
TSS	Liver-HCC	Amplification.Peak.14_6p22.3	KIF13A	2.30802e-05	0.61724	7.92212	5.16456	70	26	FALSE	ENSG00000137177
CTCF	Breast-AdenoCa	Amplification.Peak.43_15q26.3	MEF2A	2.30802e-05	1.12571	17.0662	7.82105	70	13	FALSE	ENSG00000068305
CTCF	Breast-AdenoCa	Amplification.Peak.34_11q14.1	PAK1	2.32692e-05	1.12442	24.6634	11.3128	64	19	FALSE	ENSG00000149269
CTCF	Breast-AdenoCa	Amplification.Peak.34_11q14.1	ALG8	2.32692e-05	1.02129	28.9639	14.2698	64	19	FALSE	ENSG00000159063
TSS	Liver-HCC	Amplification.Peak.14_6p22.3	DSP	2.60933e-05	0.833873	47.0945	26.421	70	26	FALSE	ENSG00000096696
CTCF	Breast-AdenoCa	Amplification.Peak.29_8q24.3	PYCRL	2.60937e-05	0.66826	11.7309	7.38186	32	51	FALSE	ENSG00000104524
CTCF	Breast-AdenoCa	Amplification.Peak.34_11q14.1	RSF1	2.75903e-05	0.948172	8.38647	4.34661	64	19	FALSE	ENSG00000048649
TSS	Breast-AdenoCa	Amplification.Peak.30_9p24.1	KDM4C	2.76342e-05	0.618011	3.98703	2.59783	66	17	FALSE	ENSG00000107077
CTCF	Breast-AdenoCa	Amplification.Peak.27_8q23.3	MED30	2.81408e-05	0.884606	10.7308	5.8122	25	58	FALSE	ENSG00000164758
TSS	Liver-HCC	Amplification.Peak.14_6p22.3	WRNIP1	3.00683e-05	0.62257	17.7895	11.5545	70	26	FALSE	ENSG00000124535
TSS	Liver-HCC	Amplification.Peak.14_6p22.3	FARS2	3.33239e-05	0.680964	12.0323	7.50513	70	26	FALSE	ENSG00000145982
CTCF	Breast-AdenoCa	Amplification.Peak.48_17q21.33	TOB1	3.50124e-05	1.12281	76.6908	35.2164	60	23	FALSE	ENSG00000141232
CTCF	Breast-AdenoCa	Amplification.Peak.29_8q24.3	GRINA	3.7406e-05	0.839258	155.081	86.6797	32	51	FALSE	ENSG00000178719
TSS	Liver-HCC	Amplification.Peak.14_6p22.3	SSR1	3.90221e-05	0.583905	30.1903	20.1416	70	26	FALSE	ENSG00000124783
TSS	Breast-AdenoCa	Amplification.Peak.30_9p24.1	CDC37L1	3.90221e-05	0.671961	8.54377	5.36252	66	17	FALSE	ENSG00000106993
CTCF	Breast-AdenoCa	Amplification.Peak.43_15q26.3	SNRPA1	4.22337e-05	0.85322	19.0034	10.5193	70	13	FALSE	ENSG00000131876
TSS	Breast-AdenoCa	Amplification.Peak.30_9p24.1	RCL1	4.3502e-05	0.875412	7.95924	4.33857	66	17	FALSE	ENSG00000120158
CTCF	Breast-AdenoCa	Amplification.Peak.29_8q24.3	ADCK5	4.3502e-05	0.405322	3.95534	2.98655	32	51	FALSE	ENSG00000173137
TSS	Breast-AdenoCa	Amplification.Peak.21_7q34	MKRN1	4.3502e-05	0.350773	33.7535	26.4683	70	13	FALSE	ENSG00000133606
CTCF	Breast-AdenoCa	Amplification.Peak.43_15q26.3	LRRC28	4.3502e-05	0.662909	2.14679	1.35592	70	13	FALSE	ENSG00000168904
CTCF	Breast-AdenoCa	Amplification.Peak.29_8q24.3	CYHR1	4.48945e-05	0.751871	7.70785	4.57718	32	51	FALSE	ENSG00000187954
TSS	Liver-HCC	Amplification.Peak..5_1q24.3	VAMP4	5.14342e-05	0.665904	5.57217	3.5121	40	56	FALSE	ENSG00000117533
CTCF	Breast-AdenoCa	Amplification.Peak.27_8q23.3	EIF3H	5.30636e-05	0.637518	60.1295	38.6523	25	58	FALSE	ENSG00000147677
CTCF	Breast-AdenoCa	Amplification.Peak.29_8q24.3	VPS28	5.56473e-05	0.696097	35.7758	22.0822	32	51	FALSE	ENSG00000160948
CTCF	Breast-AdenoCa	Amplification.Peak.29_8q24.3	EXOSC4	5.56473e-05	0.60507	19.8924	13.078	32	51	FALSE	ENSG00000178896
CTCF	Breast-AdenoCa	Amplification.Peak.26_8q22.2	ANKRD46	5.82055e-05	0.748885	4.87516	2.90103	27	56	FALSE	ENSG00000186106
TSS	Breast-AdenoCa	Amplification.Peak.30_9p24.1	AK3	5.82055e-05	0.774655	28.3391	16.565	66	17	FALSE	ENSG00000147853
CTCF	Breast-AdenoCa	Amplification.Peak.25_8q21.13	LRRCC1	5.8344e-05	0.52113	10.0227	6.98408	36	47	FALSE	ENSG00000133739
CTCF	Breast-AdenoCa	Amplification.Peak.25_8q21.13	ZNF704	5.8344e-05	0.984357	5.3942	2.7265	36	47	FALSE	ENSG00000164684
CTCF	Breast-AdenoCa	Amplification.Peak.48_17q21.33	SPAG9	6.11041e-05	0.895631	14.1118	7.58526	60	23	FALSE	ENSG00000008294
TSS	Breast-AdenoCa	Amplification.Peak.21_7q34	NDUFB2	6.11041e-05	0.833025	24.624	13.8227	70	13	FALSE	ENSG00000090266
CTCF	Breast-AdenoCa	Amplification.Peak.43_15q26.3	VIMP	6.11041e-05	0.606134	26.3074	17.2828	70	13	FALSE	ENSG00000131871
TSS	Breast-AdenoCa	Amplification.Peak..9_2p16.1	PAPOLG	6.38045e-05	0.461841	3.8192	2.77296	67	16	FALSE	ENSG00000115421
CTCF	Breast-AdenoCa	Amplification.Peak.34_11q14.1	NDUFC2	6.99506e-05	0.836203	28.1287	15.7554	64	19	FALSE	ENSG00000151366
CTCF	Breast-AdenoCa	Amplification.Peak.50_17q24.2	PITPNC1	7.0018e-05	0.938823	4.8818	2.54663	55	28	FALSE	ENSG00000154217
TSS	Liver-HCC	Amplification.Peak.14_6p22.3	SNRNP48	7.49582e-05	0.675514	5.38858	3.37384	70	26	FALSE	ENSG00000168566
CTCF	Breast-AdenoCa	Amplification.Peak.11_3q29	KIAA0226	7.49582e-05	0.289712	5.84757	4.78369	55	28	FALSE	ENSG00000145016
TSS	Breast-AdenoCa	Amplification.Peak.30_9p24.1	SMARCA2	7.85915e-05	0.72778	28.6384	17.2928	66	17	FALSE	ENSG00000080503
CTCF	Breast-AdenoCa	Amplification.Peak.29_8q24.3	SLC52A2	7.85915e-05	0.775049	37.6894	22.0245	32	51	FALSE	ENSG00000185803
CTCF	Head-SCC	Amplification.Peak.25_8q21.13	CPNE3	7.97485e-05	0.606371	30.6204	20.1129	22	18	FALSE	ENSG00000085719
CTCF	Breast-AdenoCa	Amplification.Peak.26_8q22.2	RNF19A	8.65359e-05	0.750892	18.4105	10.9402	27	56	FALSE	ENSG00000034677
CTCF	Breast-AdenoCa	Amplification.Peak.29_8q24.3	ZNF517	8.97509e-05	0.558544	3.03224	2.05885	32	51	FALSE	ENSG00000197363
TSS	Breast-AdenoCa	Amplification.Peak.30_9p24.1	RFX3	9.25722e-05	1.1196	2.13983	0.984795	66	17	FALSE	ENSG00000080298
CTCF	Breast-AdenoCa	Amplification.Peak.29_8q24.3	ZC3H3	9.58045e-05	0.534803	11.7028	8.07788	32	51	FALSE	ENSG00000014164
CTCF	Breast-AdenoCa	Amplification.Peak.33_11q13.3	CCND1	9.70485e-05	1.35852	117.095	45.6651	62	21	TRUE	ENSG00000110092
CTCF	Breast-AdenoCa	Amplification.Peak.11_3q29	PAK2	9.76445e-05	0.425832	35.331	26.3007	55	28	FALSE	ENSG00000180370
ATAC	Head-SCC	Amplification.Peak.11_3q29	IQCG	9.76502e-05	2.22788	6.17871	1.31898	20	20	FALSE	ENSG00000114473
ATAC	Head-SCC	Amplification.Peak.11_3q29	LRCH3	9.76502e-05	0.587668	4.40371	2.93031	20	20	FALSE	ENSG00000186001
CTCF	Breast-AdenoCa	Amplification.Peak.29_8q24.3	FBXL6	0.000117194	0.862785	9.47455	5.20996	32	51	FALSE	ENSG00000182325
CTCF	Breast-AdenoCa	Amplification.Peak.27_8q23.3	MAL2	0.000125703	0.86958	109.155	59.741	25	58	FALSE	ENSG00000147676
ATAC	Head-SCC	Amplification.Peak.11_3q29	LMLN	0.000126158	1.12169	2.41051	1.10776	20	20	FALSE	ENSG00000185621
TSS	Liver-HCC	Amplification.Peak.14_6p22.3	TMEM14B	0.000130351	0.691537	19.8865	12.3136	70	26	FALSE	ENSG00000137210
CTCF	Breast-AdenoCa	Amplification.Peak.29_8q24.3	TOP1MT	0.000133328	0.871365	7.52478	4.11327	32	51	FALSE	ENSG00000184428
CTCF	Breast-AdenoCa	Amplification.Peak.34_11q14.1	USP35	0.000144961	0.689232	2.36926	1.46938	64	19	FALSE	ENSG00000118369
CTCF	Breast-AdenoCa	Amplification.Peak.29_8q24.3	TIGD5	0.000192862	0.67674	5.21044	3.25953	32	51	FALSE	ENSG00000179886
CTCF	Breast-AdenoCa	Amplification.Peak.29_8q24.3	FAM83H	0.000197238	0.828138	36.5061	20.5623	32	51	FALSE	ENSG00000180921
CTCF	Breast-AdenoCa	Amplification.Peak.17_6q21	BEND3	0.000197238	0.995979	3.83719	1.92395	68	15	FALSE	ENSG00000178409
TSS	Breast-AdenoCa	Amplification.Peak.17_6q21	BEND3	0.000197238	0.995979	3.83719	1.92395	68	15	FALSE	ENSG00000178409
CTCF	Breast-AdenoCa	Amplification.Peak.43_15q26.3	LYSMD4	0.000198253	0.844049	1.5575	0.867649	70	13	FALSE	ENSG00000183060
TSS	Liver-HCC	Amplification.Peak.14_6p22.3	MCUR1	0.000212012	0.595332	6.13476	4.06055	70	26	FALSE	ENSG00000050393
CTCF	Breast-AdenoCa	Amplification.Peak.43_15q26.3	TTC23	0.000227661	0.993966	4.09931	2.05824	70	13	FALSE	ENSG00000103852
ATAC	Head-SCC	Amplification.Peak.11_3q29	MFI2	0.000228208	2.12103	7.33418	1.686	20	20	FALSE	ENSG00000163975
CTCF	Breast-AdenoCa	Amplification.Peak.29_8q24.3	NRBP2	0.000229862	1.01722	9.92059	4.90143	32	51	FALSE	ENSG00000185189
CTCF	Breast-AdenoCa	Amplification.Peak.25_8q21.13	WWP1	0.000234938	0.716893	18.604	11.3188	36	47	FALSE	ENSG00000123124
CTCF	Breast-AdenoCa	Amplification.Peak.34_11q14.1	ACER3	0.000237829	0.929706	6.86961	3.60631	64	19	FALSE	ENSG00000078124
TSS	Breast-AdenoCa	Amplification.Peak..9_2p16.1	KIAA1841	0.000237829	0.734871	3.24112	1.9475	67	16	FALSE	ENSG00000162929
CTCF	Breast-AdenoCa	Amplification.Peak.29_8q24.3	KIFC2	0.000290756	1.03061	4.81337	2.35615	32	51	FALSE	ENSG00000167702
TSS	Breast-AdenoCa	Amplification.Peak.30_9p24.1	RANBP6	0.000312586	0.586347	9.75683	6.49831	66	17	FALSE	ENSG00000137040
TSS	Liver-HCC	Amplification.Peak.14_6p22.3	DEK	0.000327363	0.769854	40.7074	23.874	70	26	TRUE	ENSG00000124795
TSS	Breast-AdenoCa	Amplification.Peak.30_9p24.1	KIAA1432	0.000337325	0.477275	5.30452	3.81041	66	17	FALSE	ENSG00000107036
TSS	Liver-HCC	Amplification.Peak.14_6p22.3	TXNDC5	0.000367697	0.540442	3.07409	2.11362	70	26	FALSE	ENSG00000239264
TSS	Breast-AdenoCa	Amplification.Peak.30_9p24.1	CBWD1	0.000380079	0.650719	1.84669	1.17627	66	17	FALSE	ENSG00000172785
CTCF	Breast-AdenoCa	Amplification.Peak.43_15q26.3	SYNM	0.000401095	1.77999	13.2183	3.84898	70	13	FALSE	ENSG00000182253
CTCF	Panc-AdenoCA	Amplification.Peak..1_1p34.3	RLF	0.000422781	0.59902	16.9012	11.1582	68	6	FALSE	ENSG00000117000
CTCF	Breast-AdenoCa	Amplification.Peak.11_3q29	CEP19	0.000430118	0.770859	2.31845	1.35877	55	28	FALSE	ENSG00000174007
TSS	Liver-HCC	Amplification.Peak.14_6p22.3	NHLRC1	0.000432061	0.752447	5.2575	3.12083	70	26	FALSE	ENSG00000187566
CTCF	Panc-AdenoCA	Amplification.Peak.60_20q13.33	PRPF6	0.000446693	0.46493	47.9264	34.723	63	11	FALSE	ENSG00000101161
CTCF	Breast-AdenoCa	Amplification.Peak.29_8q24.3	PPP1R16A	0.000469031	0.702115	5.16546	3.17506	32	51	FALSE	ENSG00000160972
CTCF	Breast-AdenoCa	Amplification.Peak.34_11q14.1	CAPN5	0.000470628	0.968417	2.80943	1.43581	64	19	FALSE	ENSG00000149260
TSS	Liver-HCC	Amplification.Peak.14_6p22.3	FAM8A1	0.000494103	0.762716	45.3893	26.7518	70	26	FALSE	ENSG00000137414
CTCF	Head-SCC	Amplification.Peak.25_8q21.13	ZFAND1	0.000503757	0.5264	7.97804	5.53903	22	18	FALSE	ENSG00000104231
CTCF	Breast-AdenoCa	Amplification.Peak.29_8q24.3	OPLAH	0.00051015	0.895065	7.24003	3.89313	32	51	FALSE	ENSG00000178814
CTCF	Breast-AdenoCa	Amplification.Peak.11_3q29	PIGX	0.000531117	0.610532	12.3512	8.08948	55	28	FALSE	ENSG00000163964
TSS	Breast-AdenoCa	Amplification.Peak..9_2p16.1	BCL11A	0.000570451	2.85468	4.09145	0.565631	67	16	TRUE	ENSG00000119866
CTCF	Panc-AdenoCA	Amplification.Peak.46_17q12	CDK12	0.000578248	0.622838	11.7204	7.61113	68	6	TRUE	ENSG00000167258
CTCF	Breast-AdenoCa	Amplification.Peak.29_8q24.3	C8orf82	0.000594808	0.665373	9.19151	5.79548	32	51	FALSE	ENSG00000213563
CTCF	Breast-AdenoCa	Amplification.Peak.43_15q26.3	TARSL2	0.000596131	0.739894	4.0743	2.43962	70	13	FALSE	ENSG00000185418
CTCF	Head-SCC	Amplification.Peak.25_8q21.13	IMPA1	0.000614252	0.666321	6.63338	4.17977	22	18	FALSE	ENSG00000133731
CTCF	Breast-AdenoCa	Amplification.Peak.50_17q24.2	KPNA2	0.000637997	0.510476	98.9213	69.4419	55	28	FALSE	ENSG00000182481
CTCF	Breast-AdenoCa	Amplification.Peak.43_15q26.3	ARRDC4	0.000643924	0.607394	7.068	4.6393	70	13	FALSE	ENSG00000140450
CTCF	Breast-AdenoCa	Amplification.Peak.29_8q24.3	RPL8	0.000665499	0.740971	825.285	493.799	32	51	FALSE	ENSG00000161016
CTCF	Panc-AdenoCA	Amplification.Peak.47_17q21.1	CDK12	0.000691893	0.551816	11.1496	7.60584	67	7	TRUE	ENSG00000167258
CTCF	Panc-AdenoCA	Amplification.Peak.60_20q13.33	SAMD10	0.000722959	0.816971	3.01887	1.71361	63	11	FALSE	ENSG00000130590
TSS	Breast-AdenoCa	Amplification.Peak.30_9p24.1	VLDLR	0.000723397	1.34826	4.68018	1.83821	66	17	FALSE	ENSG00000147852
CTCF	Head-SCC	Amplification.Peak.25_8q21.13	PEX2	0.000746063	0.507571	9.45446	6.65033	22	18	FALSE	ENSG00000164751
CTCF	Breast-AdenoCa	Amplification.Peak.50_17q24.2	C17orf58	0.000784053	1.11498	20.3932	9.4155	55	28	FALSE	ENSG00000186665
CTCF	Panc-AdenoCA	Amplification.Peak.46_17q12	GSDMB	0.000784053	1.40865	16.4518	6.19681	68	6	FALSE	ENSG00000073605
TSS	Liver-HCC	Amplification.Peak.14_6p22.3	EEF1E1	0.000869427	0.606508	6.53097	4.28944	70	26	FALSE	ENSG00000124802
TSS	Liver-HCC	Amplification.Peak.14_6p22.3	PAK1IP1	0.000869427	0.670269	17.8174	11.1962	70	26	FALSE	ENSG00000111845
CTCF	Panc-AdenoCA	Amplification.Peak.47_17q21.1	ERBB2	0.000869427	0.955713	34.9223	18.0055	67	7	TRUE	ENSG00000141736
ATAC	Head-SCC	Amplification.Peak.11_3q29	CEP19	0.000872819	1.19291	4.12262	1.80331	20	20	FALSE	ENSG00000174007
TSS	Liver-HCC	Amplification.Peak.14_6p22.3	NEDD9	0.000968844	0.821988	6.78303	3.8369	70	26	FALSE	ENSG00000111859
CTCF	Breast-AdenoCa	Amplification.Peak.27_8q23.3	AARD	0.00110999	2.39911	30.5948	5.80023	25	58	FALSE	ENSG00000205002
CTCF	Panc-AdenoCA	Amplification.Peak..1_1p34.3	TRIT1	0.00115637	0.855625	10.708	5.91749	68	6	FALSE	ENSG00000043514
ATAC	Head-SCC	Amplification.Peak.11_3q29	PAK2	0.00118809	0.378163	33.8836	26.0706	20	20	FALSE	ENSG00000180370
CTCF	Breast-AdenoCa	Amplification.Peak.48_17q21.33	ACSF2	0.0012583	1.23465	10.7741	4.57841	60	23	FALSE	ENSG00000167107
CTCF	Breast-AdenoCa	Amplification.Peak.25_8q21.13	ZC2HC1A	0.0012583	0.708011	3.73544	2.2867	36	47	FALSE	ENSG00000104427
ATAC	Head-SCC	Amplification.Peak.11_3q29	FYTTD1	0.00130327	0.528369	18.913	13.1131	20	20	FALSE	ENSG00000122068
CTCF	Breast-AdenoCa	Amplification.Peak.34_11q14.1	GAB2	0.00147096	1.14308	11.7316	5.31198	64	19	FALSE	ENSG00000033327
TSS	Breast-AdenoCa	Amplification.Peak..9_2p16.1	PEX13	0.00147096	0.497659	10.6155	7.51847	67	16	FALSE	ENSG00000162928
TSS	Liver-HCC	Amplification.Peak.14_6p22.3	SLC22A23	0.00156061	0.654671	8.14165	5.17174	70	26	FALSE	ENSG00000137266
TSS	Breast-AdenoCa	Amplification.Peak..9_2p16.1	PUS10	0.00177566	0.367561	1.24601	0.965773	67	16	FALSE	ENSG00000162927
CTCF	Breast-AdenoCa	Amplification.Peak.29_8q24.3	GSDMD	0.00178127	0.525047	13.2677	9.2202	32	51	FALSE	ENSG00000104518
CTCF	Panc-AdenoCA	Amplification.Peak..1_1p34.3	PPIE	0.00178127	0.589981	4.30082	2.85726	68	6	FALSE	ENSG00000084072
CTCF	Breast-AdenoCa	Amplification.Peak.29_8q24.3	ARHGAP39	0.00182236	0.530631	4.35539	3.01502	32	51	FALSE	ENSG00000147799
CTCF	Panc-AdenoCA	Amplification.Peak..1_1p34.3	MFSD2A	0.00188728	1.59831	6.57068	2.17006	68	6	FALSE	ENSG00000168389
TSS	Liver-HCC	Amplification.Peak.14_6p22.3	NUP153	0.00189319	0.518347	14.5564	10.1628	70	26	FALSE	ENSG00000124789
ATAC	Stomach-AdenoCA	Amplification.Peak.26_8q22.2	ANKRD46	0.00189319	0.731114	3.05691	1.8416	11	13	FALSE	ENSG00000186106
CTCF	Breast-AdenoCa	Amplification.Peak.29_8q24.3	RHPN1	0.00190612	0.749018	9.5851	5.70322	32	51	FALSE	ENSG00000158106
TSS	Liver-HCC	Amplification.Peak.14_6p22.3	DUSP22	0.00203658	0.39593	9.48092	7.20549	70	26	FALSE	ENSG00000112679
TSS	Liver-HCC	Amplification.Peak.14_6p22.3	RPP40	0.00208415	0.781926	7.13839	4.15161	70	26	FALSE	ENSG00000124787
ATAC	Uterus-AdenoCA	Amplification.Peak.28_8q24.21	MYC	0.00208457	1.23979	29.145	12.341	20	21	TRUE	ENSG00000136997
CTCF	Breast-AdenoCa	Amplification.Peak.29_8q24.3	MFSD3	0.00225868	0.785996	14.6851	8.51662	32	51	FALSE	ENSG00000167700
CTCF	Panc-AdenoCA	Amplification.Peak.46_17q12	ERBB2	0.00253133	0.772819	31.21	18.2664	68	6	TRUE	ENSG00000141736
CTCF	Panc-AdenoCA	Amplification.Peak.60_20q13.33	DNAJC5	0.00256557	0.206527	22.0798	19.1348	63	11	FALSE	ENSG00000101152
CTCF	Head-SCC	Amplification.Peak.25_8q21.13	MRPS28	0.00256557	0.62983	16.2604	10.5083	22	18	FALSE	ENSG00000147586
CTCF	Breast-AdenoCa	Amplification.Peak.50_17q24.2	ARSG	0.00257796	1.23893	2.60594	1.1041	55	28	FALSE	ENSG00000141337
TSS	Breast-AdenoCa	Amplification.Peak.30_9p24.1	JAK2	0.00261762	0.627962	4.12348	2.66826	66	17	TRUE	ENSG00000096968
CTCF	Panc-AdenoCA	Amplification.Peak.47_17q21.1	MED24	0.00270018	0.20189	6.63675	5.77006	67	7	FALSE	ENSG00000008838
TSS	Liver-HCC	Amplification.Peak.14_6p22.3	TPMT	0.00283857	0.509377	30.1217	21.1613	70	26	FALSE	ENSG00000137364
TSS	Liver-HCC	Amplification.Peak.14_6p22.3	PPP1R3G	0.00283857	1.47509	5.87255	2.11242	70	26	FALSE	ENSG00000219607
TSS	Liver-HCC	Amplification.Peak.14_6p22.3	SERPINB1	0.00290291	0.550619	37.7479	25.7715	70	26	FALSE	ENSG00000021355
CTCF	Breast-AdenoCa	Amplification.Peak.11_3q29	NRROS	0.00293803	0.48829	1.94956	1.38978	55	28	FALSE	ENSG00000174004
CTCF	Panc-AdenoCA	Amplification.Peak.46_17q12	MED24	0.00313493	0.510878	8.24599	5.787	68	6	FALSE	ENSG00000008838
CTCF	Panc-AdenoCA	Amplification.Peak.47_17q21.1	PGAP3	0.00333976	0.666052	11.1543	7.02974	67	7	FALSE	ENSG00000161395
TSS	Liver-HCC	Amplification.Peak.14_6p22.3	DTNBP1	0.00334552	0.390766	5.20017	3.9663	70	26	FALSE	ENSG00000047579
CTCF	Breast-AdenoCa	Amplification.Peak.50_17q24.2	CACNG4	0.00336483	2.14775	16.3499	3.68958	55	28	FALSE	ENSG00000075461
TSS	Breast-AdenoCa	Amplification.Peak.32_11p13	CAT	0.00336483	1.1327	44.4903	20.2903	68	15	FALSE	ENSG00000121691
TSS	Liver-HCC	Amplification.Peak.14_6p22.3	SLC35B3	0.00339177	0.354087	16.534	12.9357	70	26	FALSE	ENSG00000124786
CTCF	Panc-AdenoCA	Amplification.Peak.60_20q13.33	TPD52L2	0.00340718	0.702028	33.5936	20.6502	63	11	FALSE	ENSG00000101150
TSS	Liver-HCC	Amplification.Peak.14_6p22.3	GCNT2	0.00363816	0.621644	2.73325	1.77642	70	26	FALSE	ENSG00000111846
CTCF	Panc-AdenoCA	Amplification.Peak.47_17q21.1	GSDMB	0.00386568	1.38235	16.424	6.30012	67	7	FALSE	ENSG00000073605
CTCF	Breast-AdenoCa	Amplification.Peak.29_8q24.3	PLEC	0.00390921	0.329755	28.5196	22.6922	32	51	FALSE	ENSG00000178209
TSS	Liver-HCC	Amplification.Peak.14_6p22.3	JARID2	0.0039701	0.467034	3.80433	2.75225	70	26	FALSE	ENSG00000008083
TSS	Liver-HCC	Amplification.Peak.14_6p22.3	RIPK1	0.0039701	0.284239	15.3008	12.5647	70	26	FALSE	ENSG00000137275
TSS	Breast-AdenoCa	Amplification.Peak.30_9p24.1	PDCD1LG2	0.00416574	0.903787	2.69825	1.44217	66	17	TRUE	ENSG00000197646
TSS	Liver-HCC	Amplification.Peak.14_6p22.3	PSMG4	0.0044766	0.49357	2.44245	1.73479	70	26	FALSE	ENSG00000180822
TSS	Liver-HCC	Amplification.Peak.14_6p22.3	TMEM170B	0.00469112	0.685469	4.38607	2.72727	70	26	FALSE	ENSG00000205269
CTCF	Panc-AdenoCA	Amplification.Peak.47_17q21.1	STARD3	0.0050018	0.285362	6.75214	5.54037	67	7	FALSE	ENSG00000131748
TSS	Breast-AdenoCa	Amplification.Peak.21_7q34	PARP12	0.00501046	0.469661	9.97477	7.20312	70	13	FALSE	ENSG00000059378
CTCF	Breast-AdenoCa	Amplification.Peak.29_8q24.3	EPPK1	0.00520123	0.753944	7.39331	4.38408	32	51	FALSE	ENSG00000227184
CTCF	Panc-AdenoCA	Amplification.Peak.47_17q21.1	PSMD3	0.00584573	0.314943	20.8745	16.7806	67	7	FALSE	ENSG00000108344
CTCF	Panc-AdenoCA	Amplification.Peak.46_17q12	PGAP3	0.00606067	0.6203	11.167	7.26453	68	6	FALSE	ENSG00000161395
CTCF	Breast-AdenoCa	Amplification.Peak.29_8q24.3	EEF1D	0.00608777	0.477791	51.861	37.2402	32	51	FALSE	ENSG00000104529
CTCF	Breast-AdenoCa	Amplification.Peak.11_3q29	PIGZ	0.00620647	0.718544	2.70008	1.64087	55	28	FALSE	ENSG00000119227
TSS	Liver-HCC	Amplification.Peak.14_6p22.3	SMIM13	0.00628631	0.446323	9.07439	6.65979	70	26	FALSE	ENSG00000224531
CTCF	Breast-AdenoCa	Amplification.Peak.27_8q23.3	SNTB1	0.00729379	0.646149	3.08553	1.97161	25	58	FALSE	ENSG00000172164
CTCF	Breast-AdenoCa	Amplification.Peak.11_3q29	MFI2	0.00769779	2.59753	11.2888	1.86515	55	28	FALSE	ENSG00000163975
CTCF	Panc-AdenoCA	Amplification.Peak.60_20q13.33	ZGPAT	0.00789278	0.45574	1.79969	1.31222	63	11	FALSE	ENSG00000197114
CTCF	Panc-AdenoCA	Amplification.Peak..1_1p34.3	CAP1	0.00789278	0.955999	226.537	116.776	68	6	FALSE	ENSG00000131236
CTCF	Panc-AdenoCA	Amplification.Peak.46_17q12	STARD3	0.00789278	0.280578	6.75665	5.56248	68	6	FALSE	ENSG00000131748
TSS	Breast-AdenoCa	Amplification.Peak.21_7q34	BRAF	0.00805443	0.380465	3.98375	3.06028	70	13	TRUE	ENSG00000157764
TSS	Liver-HCC	Amplification.Peak.14_6p22.3	TUBB2B	0.00899036	1.02801	2.07325	1.01669	70	26	FALSE	ENSG00000137285
CTCF	Breast-AdenoCa	Amplification.Peak.29_8q24.3	TSTA3	0.0108695	0.22481	32.373	27.7018	32	51	FALSE	ENSG00000104522
CTCF	Panc-AdenoCA	Amplification.Peak.46_17q12	PSMD3	0.0108695	0.383206	21.9171	16.8045	68	6	FALSE	ENSG00000108344
CTCF	Breast-AdenoCa	Amplification.Peak.43_15q26.3	LRRK1	0.0109286	0.688589	2.69631	1.67295	70	13	FALSE	ENSG00000154237
CTCF	Panc-AdenoCA	Amplification.Peak.60_20q13.33	GMEB2	0.0118614	0.338151	4.90292	3.87848	63	11	FALSE	ENSG00000101216
CTCF	Breast-AdenoCa	Amplification.Peak.27_8q23.3	EXT1	0.0119583	0.408372	9.00181	6.78262	25	58	TRUE	ENSG00000182197
CTCF	Breast-AdenoCa	Amplification.Peak.27_8q23.3	TRPS1	0.0125819	0.57671	44.9925	30.1671	25	58	FALSE	ENSG00000104447
CTCF	Panc-AdenoCA	Amplification.Peak.59_20q13.2	BCAS1	0.0133836	0.75449	21.6727	12.8466	62	12	FALSE	ENSG00000064787
CTCF	Breast-AdenoCa	Amplification.Peak.50_17q24.2	SLC16A6	0.0136593	2.65015	5.58102	0.889076	55	28	FALSE	ENSG00000108932
TSS	Liver-HCC	Amplification.Peak.14_6p22.3	FAM50B	0.0150268	0.743442	12.0301	7.1857	70	26	FALSE	ENSG00000145945
CTCF	Panc-AdenoCA	Amplification.Peak.47_17q21.1	THRA	0.0153809	0.559141	7.63823	5.18412	67	7	FALSE	ENSG00000126351
CTCF	Breast-AdenoCa	Amplification.Peak.43_15q26.3	CHSY1	0.0154503	0.635047	21.627	13.9261	70	13	FALSE	ENSG00000131873
TSS	Liver-HCC	Amplification.Peak.14_6p22.3	ECI2	0.0155325	0.396941	55.4486	42.1114	70	26	FALSE	ENSG00000198721
CTCF	Head-SCC	Amplification.Peak.25_8q21.13	SNX16	0.0155509	0.525169	4.31247	2.99664	22	18	FALSE	ENSG00000104497
CTCF	Panc-AdenoCA	Amplification.Peak.60_20q13.33	UCKL1	0.0165083	0.391686	8.39917	6.40217	63	11	FALSE	ENSG00000198276
CTCF	Breast-AdenoCa	Amplification.Peak.34_11q14.1	THRSP	0.0165083	1.47233	3.01769	1.08757	64	19	FALSE	ENSG00000151365
TSS	Liver-HCC	Amplification.Peak..5_1q24.3	PRRC2C	0.0165083	0.269456	13.4453	11.1547	40	56	FALSE	ENSG00000117523
CTCF	Panc-AdenoCA	Amplification.Peak.59_20q13.2	ZNF217	0.0169797	0.277182	28.0053	23.11	62	12	FALSE	ENSG00000171940
CTCF	Head-SCC	Amplification.Peak.25_8q21.13	C8orf59	0.0177622	0.39291	9.63494	7.33789	22	18	FALSE	ENSG00000176731
CTCF	Panc-AdenoCA	Amplification.Peak.60_20q13.33	PPDPF	0.0183065	0.519584	58.1723	40.5794	63	11	FALSE	ENSG00000125534
CTCF	Breast-AdenoCa	Amplification.Peak.29_8q24.3	SLC39A4	0.0186272	0.607357	5.61931	3.68851	32	51	FALSE	ENSG00000147804
CTCF	Panc-AdenoCA	Amplification.Peak.47_17q21.1	GRB7	0.0188455	0.573878	11.7325	7.88198	67	7	FALSE	ENSG00000141738
CTCF	Breast-AdenoCa	Amplification.Peak.48_17q21.33	ABCC3	0.019359	0.803925	2.37535	1.36057	60	23	FALSE	ENSG00000108846
CTCF	Panc-AdenoCA	Amplification.Peak.47_17q21.1	ORMDL3	0.0205755	0.909499	29.8201	15.8753	67	7	FALSE	ENSG00000172057
ATAC	Head-SCC	Amplification.Peak.11_3q29	BDH1	0.020766	0.539053	5.57096	3.83406	20	20	FALSE	ENSG00000161267
CTCF	Panc-AdenoCA	Amplification.Peak.60_20q13.33	PCMTD2	0.0209562	0.246024	12.9305	10.9032	63	11	FALSE	ENSG00000203880
TSS	Breast-AdenoCa	Amplification.Peak.21_7q34	SLC37A3	0.0230584	0.685831	6.33149	3.93596	70	13	FALSE	ENSG00000157800
TSS	Liver-HCC	Amplification.Peak.14_6p22.3	CAP2	0.0235215	0.650628	18.0326	11.4868	70	26	FALSE	ENSG00000112186
CTCF	Panc-AdenoCA	Amplification.Peak.60_20q13.33	PTK6	0.0250931	0.374076	18.6756	14.4101	63	11	TRUE	ENSG00000101213
TSS	Breast-AdenoCa	Amplification.Peak.32_11p13	ELF5	0.0257238	2.26183	16.7712	3.49692	68	15	FALSE	ENSG00000135374
TSS	Breast-AdenoCa	Amplification.Peak.21_7q34	ADCK2	0.026565	0.247262	16.201	13.6492	70	13	FALSE	ENSG00000133597
CTCF	Breast-AdenoCa	Amplification.Peak.43_15q26.3	ALDH1A3	0.0272986	1.44758	6.45872	2.368	70	13	FALSE	ENSG00000184254
TSS	Liver-HCC	Amplification.Peak.14_6p22.3	SERPINB6	0.0277652	0.390592	13.2996	10.1451	70	26	FALSE	ENSG00000124570
CTCF	Breast-AdenoCa	Amplification.Peak.11_3q29	LMLN	0.0282804	0.192275	1.78335	1.56083	55	28	FALSE	ENSG00000185621
CTCF	Breast-AdenoCa	Amplification.Peak.29_8q24.3	PARP10	0.029017	0.268725	11.5686	9.60252	32	51	FALSE	ENSG00000178685
CTCF	Breast-AdenoCa	Amplification.Peak.43_15q26.3	IGF1R	0.0295016	0.92961	15.1075	7.93144	70	13	FALSE	ENSG00000140443
CTCF	Breast-AdenoCa	Amplification.Peak.34_11q14.1	TSKU	0.029669	0.846765	24.6718	13.7183	64	19	FALSE	ENSG00000182704
TSS	Liver-HCC	Amplification.Peak.14_6p22.3	BPHL	0.0307615	0.500108	16.5725	11.7176	70	26	FALSE	ENSG00000137274
TSS	Liver-HCC	Amplification.Peak.14_6p22.3	NQO2	0.0312685	0.253976	31.9133	26.7619	70	26	FALSE	ENSG00000124588
CTCF	Panc-AdenoCA	Amplification.Peak.46_17q12	GRB7	0.032476	0.547929	11.6947	7.99918	68	6	FALSE	ENSG00000141738
CTCF	Breast-AdenoCa	Amplification.Peak.29_8q24.3	GPT	0.0338801	0.824512	1.15284	0.650976	32	51	FALSE	ENSG00000167701
TSS	Liver-HCC	Amplification.Peak.15_6p21.1	VEGFA	0.0338801	0.388409	23.3051	17.8044	68	28	FALSE	ENSG00000112715
TSS	Liver-HCC	Amplification.Peak.14_6p22.3	GMDS	0.0340166	0.461775	9.78484	7.1047	70	26	FALSE	ENSG00000112699
CTCF	Breast-AdenoCa	Amplification.Peak.29_8q24.3	MAPK15	0.0367265	0.768906	2.90371	1.70408	32	51	FALSE	ENSG00000181085
TSS	Breast-AdenoCa	Amplification.Peak.21_7q34	TTC26	0.0373552	0.466454	3.33335	2.41248	70	13	FALSE	ENSG00000105948
CTCF	Panc-AdenoCA	Amplification.Peak.60_20q13.33	HELZ2	0.0393358	0.685921	11.8321	7.35497	63	11	FALSE	ENSG00000130589
TSS	Liver-HCC	Amplification.Peak.14_6p22.3	ELOVL2	0.0398596	0.759284	46.077	27.2218	70	26	FALSE	ENSG00000197977
TSS	Breast-AdenoCa	Amplification.Peak.32_11p13	EHF	0.0401432	1.57701	53.14	17.8113	68	15	FALSE	ENSG00000135373
CTCF	Panc-AdenoCA	Amplification.Peak..1_1p34.3	PPT1	0.0415145	0.306021	44.7803	36.2214	68	6	FALSE	ENSG00000131238
CTCF	Head-SCC	Amplification.Peak.25_8q21.13	CHMP4C	0.0419061	0.650015	12.1723	7.75706	22	18	FALSE	ENSG00000164695
TSS	Breast-AdenoCa	Amplification.Peak.21_7q34	C7orf55	0.0422643	0.376993	5.68123	4.37478	70	13	FALSE	ENSG00000164898
CTCF	Breast-AdenoCa	Amplification.Peak.29_8q24.3	NAPRT1	0.04712	0.395823	10.3423	7.86074	32	51	FALSE	ENSG00000147813
CTCF	Panc-AdenoCA	Amplification.Peak..1_1p34.3	PABPC4	0.0488912	0.3758	20.9803	16.1691	68	6	FALSE	ENSG00000090621
TSS	Breast-AdenoCa	Amplification.Peak.32_11p13	ABTB2	0.0499312	1.07586	5.11459	2.4263	68	15	FALSE	ENSG00000166016
